# Supplementary material for: Dynamics of Membrane Potential Variation and Gene Expression Induced by Spodoptera littoralis, Myzus persicae, and Pseudomonas syringae in Arabidopsis
Source: PLoS One. 2012 Oct 30;7(10):e46673. doi: 10.1371/journal.pone.0046673 (PMC3484130; doi:10.1371/journal.pone.0046673)
Supplement: Table S4 — Other genes differentially expressed upon Myzus persicae phloem feeding on Arabidopsis thaliana leaves. (XLSX) [file pone.0046673.s004.xlsx]

## Sheet: Foglio1
Supporting Table S4. Other genes differentially expressed upon Myzus persicae phloem feeding on Arabidopsis thaliana leaves
ProbeName	GeneSymbol	Fold change (P<0.05)	Description
A_84_P193394	At3g16670	48.7897	expressed protein [At3g16670.1]
A_84_P16974	At5g20630	46.2856	germin-like protein (GER3) identical to germin-like protein subfamily 3 member 3 [SP|P94072] [At5g20630.1]
A_84_P22546	At5g45670	32.4624	GDSL-motif lipase/hydrolase family protein similar to family II lipases EXL3 GI:15054386, EXL1 GI:15054382, EXL2 GI:15054384 from [Arabidopsis thaliana]; contains Pfam profile PF00657: GDSL-like Lipase/Acylhydrolase [At5g45670.1]
A_84_P19255	At1g01190	30.1469	cytochrome P450, putative similar to cytochrome P450 SP:O48927 from [Glycine max] [At1g01190.1]
A_84_P603601	At4g02850	30.0894	phenazine biosynthesis PhzC/PhzF family protein contains Pfam profile: PF02567 phenazine biosynthesis-like protein [At4g02850.1]
A_84_P119582	At5g48490	28.6234	protease inhibitor/seed storage/lipid transfer protein (LTP) family protein contains Pfam protease inhibitor/seed storage/LTP family domain PF00234 [At5g48490.1]
A_84_P23273	At4g18970	22.8362	GDSL-motif lipase/hydrolase family protein similar to family II lipases EXL3 GI:15054386, EXL1 GI:15054382, EXL2 GI:15054384 from [Arabidopsis thaliana]; contains Pfam profile PF00657: GDSL-like Lipase/Acylhydrolase [At4g18970.1]
A_84_P543604	At1g47400	20.7069	expressed protein [At1g47400.1]
A_84_P17710	At5g02760	18.9115	protein phosphatase 2C family protein / PP2C family protein similar to Ser/Thr protein phosphatase 2C (PP2C6) (GI:15020818) [Arabidopsis thaliana]; similar to protein phosphatase 2C (GI:3608412) [Mesembryanthemum crystallinum]; contains Pfam PF00481 :...
A_84_P18929	At1g60590	18.6673	polygalacturonase, putative / pectinase, putative similar to polygalacturonase PG1 (GI:5669846), PG2 (GI:5669848) from [Glycine max]; contains PF00295: Glycosyl hydrolases family 28 (polygalacturonases) [At1g60590.1]
A_84_P103766	At3g05730	17.5637	expressed protein [At3g05730.1]
A_84_P272040	At3g14760	17.1508	expressed protein [At3g14760.1]
A_84_P549811	At1g47395	15.7843	expressed protein [At1g47395.1]
A_84_P10906	At3g58120	15.7826	bZIP transcription factor family protein contains Pfam profile: PF00170 bZIP transcription factor ;supported by cDNA gi|15100054|gb|AF401300.1|AF401300 [At3g58120.1]
A_84_P21080	At2g42840	13.9233	protodermal factor 1 (PDF1) identical to protodermal factor 1 [Arabidopsis thaliana] gi|4929130|gb|AAD33869 [At2g42840.1]
A_84_P11230	At5g54190	13.2351	protochlorophyllide reductase A, chloroplast / PCR A / NADPH-protochlorophyllide oxidoreductase A (PORA) identical to SP:Q42536 protochlorophyllide reductase A, chloroplast precursor (EC 1.3.1.33) (PCR A) (NADPH-protochlorophyllide oxidoreductase A)...
A_84_P23218	At3g62930	11.1337	glutaredoxin family protein contains glutaredoxin domain, INTERPRO:IPR002109 [At3g62930.1]
A_84_P601310	At1g11070	9.90736	hydroxyproline-rich glycoprotein family protein contains proline-rich extensin domains, INTERPRO:IPR002965 [At1g11070.1]
A_84_P16041	At5g04150	9.88265	basic helix-loop-helix (bHLH) family protein contains Pfam profile: PF00010 helix-loop-helix DNA-binding domain; PMID: 12679534 [At5g04150.1]
A_84_P103716	At5g03350	9.5957	legume lectin family protein contains Pfam domain, PF00139: Legume lectins beta domain [At5g03350.1]
A_84_P22728	At1g09750	9.55458	chloroplast nucleoid DNA-binding protein-related contains Pfam profile PF00026: Eukaryotic aspartyl protease;b similar to CND41, chloroplast nucleoid DNA binding protein (GI:2541876) [Nicotiana tabacum] [At1g09750.1]
A_84_P174101	At1g55330	9.13629	arabinogalactan-protein (AGP21) [At1g55330.1]
A_84_P17209	At1g31690	8.55409	copper amine oxidase, putative similar to copper amine oxidase [Lens culinaris] gi|15451834|gb|AAB34918 [At1g31690.1]
A_84_P164223	At2g42870	8.47965	expressed protein [At2g42870.1]
A_84_P15108	At1g23205	8.30786	invertase/pectin methylesterase inhibitor family protein low similarity to pectinesterase from Phaseolus vulgaris SP|Q43111, Lycopersicon esculentum SP|Q43143; contains Pfam profile PF04043: Plant invertase/pectin methylesterase inhibitor [At1g23205.1]
A_84_P108832	At3g06070	8.10842	expressed protein [At3g06070.1]
A_84_P16156	At1g32780	7.99043	alcohol dehydrogenase, putative similar to alcohol dehydrogenase GB:CAA37333 GI:297178 from [Solanum tuberosum]; contains Pfam zinc-binding dehydrogenase domain PF00107 [At1g32780.1]
A_84_P20899	At1g10640	7.77752	polygalacturonase, putative / pectinase, putative similar to polygalacturonase PG1 GI:5669846, PG2 GI:5669848 from [Glycine max]; contains PF00295: Glycosyl hydrolases family 28 (polygalacturonases) [At1g10640.1]
A_84_P15205	At1g16390	7.56719	organic cation transporter-related low similarity to Organic cation/carnitine transporter 2 (Solute carrier family 22, member 5) (High-affinity sodium-dependent carnitine cotransporter) from {Homo sapiens} SP|O76082, {Rattus norvegicus} SP|O70594;...
A_84_P278800	At4g15700	7.30532	glutaredoxin family protein contains INTERPRO Domain IPR002109, Glutaredoxin (thioltransferase) [At4g15700.1]
A_84_P12692	At3g12710	7.14803	methyladenine glycosylase family protein similar to SP|P05100 DNA-3-methyladenine glycosylase I (EC 3.2.2.20) (3-methyladenine-DNA glycosylase I, constitutive) {Escherichia coli}; contains Pfam profile PF03352: Methyladenine glycosylase [At3g12710.1]
A_84_P131376	At5g19190	7.12092	expressed protein predicted protein, Arabidopsis thaliana [At5g19190.1]
A_84_P15640	At3g60290	6.9017	oxidoreductase, 2OG-Fe(II) oxygenase family protein similar to flavonol synthase 1 [SP|Q96330], gibberellin 20-oxidase [GI:9791186]; contains PF03171 2OG-Fe(II) oxygenase superfamily domain [At3g60290.1]
A_84_P14933	At5g25460	6.90095	expressed protein contains Pfam profile PF04862: Protein of unknown function, DUF642 [At5g25460.1]
A_84_P22812	At1g74890	6.89031	two-component responsive regulator / response regulator 15 (ARR15) identical to response regulator 15 GI:11870065 from [Arabidopsis thaliana]; contains Pfam profile: PF00072 response regulator receiver domain [At1g74890.1]
A_84_P15851	At5g12940	6.62172	leucine-rich repeat family protein contains leucine rich-repeat domains Pfam:PF00560, INTERPRO:IPR001611 [At5g12940.1]
A_84_P18829	At5g62920	6.59409	two-component responsive regulator / response regulator 6 (ARR6) identical to response regulator 6 [Arabidopsis thaliana] GI:3953601 [At5g62920.1]
A_84_P153128	At4g16980	6.55015	arabinogalactan-protein family similar to arabinogalactan protein [Arabidopsis thaliana] gi|10880495|gb|AAG24277; contains proline-rich extensin domains, INTERPRO:IPR002965 [At4g16980.1]
A_84_P243495	At4g15660	6.50888	glutaredoxin family protein contains INTERPRO Domain IPR002109, Glutaredoxin (thioltransferase) [At4g15660.1]
A_84_P560912	At4g24275	6.50273	expressed protein [At4g24275.1]
A_84_P21256	At3g46490	6.46964	oxidoreductase, 2OG-Fe(II) oxygenase family protein similar to hyoscyamine 6 beta-hydroxylase from Atropa belladonna [GI:4996123] and Hyoscyamus niger [SP|P24397], gibberellin 20-oxidase [GI:9791186]; contains PF03171 2OG-Fe(II) oxygenase superfamily...
A_84_P10518	At1g50040	6.41016	expressed protein [At1g50040.1]
A_84_P17338	At2g44740	6.35683	cyclin family protein similar to cyclin 2 [Trypanosoma brucei] GI:7339572, cyclin 6 [Trypanosoma cruzi] GI:12005317; contains Pfam profile PF00134: Cyclin, N-terminal domain [At2g44740.1]
A_84_P257180	At2g42380	6.23349	bZIP transcription factor family protein [At2g42380.1]
A_84_P18159	At1g58370	6.20251	glycosyl hydrolase family 10 protein / carbohydrate-binding domain-containing protein similar to (1,4)-beta-xylan endohydrolase GI:5306060 from [Triticum aestivum] ; contains Pfam profiles PF00331: Glycosyl hydrolase family 10, PF02018: Carbohydrate...
A_84_P21917	At1g22335	6.19265	expressed protein ; expression supported by MPSS [At1g22335.1]
A_84_P564195	At2g42900	6.15431	expressed protein [At2g42900.1]
A_84_P197124	At3g23530	6.0611	cyclopropane fatty acid synthase, putative / CPA-FA synthase, putative similar to cyclopropane synthase [Sterculia foetida] GI:21069167; contains Pfam profiles PF02353: Cyclopropane-fatty-acyl-phospholipid synthase, PF01593: amine oxidase,...
A_84_P18155	At1g31680	5.99191	copper amine oxidase family protein contains similarity to amine oxidase [copper-containing] precursor [Pisum sativum] SWISS-PROT:Q43077 [At1g31680.1]
A_84_P18950	At1g04660	5.98955	glycine-rich protein [At1g04660.1]
A_84_P22394	At4g34580	5.92956	SEC14 cytosolic factor, putative / phosphoglyceride transfer protein, putative similar to phosphatidylinositol transfer-like protein III (GI:14486705) [Lotus japonicus]; similar to phosphatidylinositol transfer-like protein IV (GI:14486707) [Lotus...
A_84_P13987	At5g25190	5.92815	ethylene-responsive element-binding protein, putative ethylene responsive element binding protein homolog, Stylosanthes hamata, EMBL:U91857 [At5g25190.1]
A_84_P19344	At3g14820	5.85779	GDSL-motif lipase/hydrolase family protein similar to family II lipase EXL3 GI:15054386 from [Arabidopsis thaliana]; contains Pfam profile PF00657: GDSL-like Lipase/Acylhydrolase [At3g14820.1]
A_84_P174931	At5g22940	5.79885	exostosin family protein contains Pfam profile: PF03016 exostosin family [At5g22940.1]
A_84_P304480	At3g23510	5.79191	cyclopropane fatty acid synthase, putative / CPA-FA synthase, putative similar to cyclopropane synthase [Sterculia foetida] GI:21069167; contains Pfam profile PF02353: Cyclopropane-fatty-acyl-phospholipid synthase [At3g23510.1]
A_84_P14803	At4g29020	5.76028	glycine-rich protein supporting cDNA gi|20465684|gb|AY096677.1| [At4g29020.1]
A_84_P23884	At2g23130	5.72944	arabinogalactan-protein (AGP17) identical to gi_11935086_gb_AAG41963 [At2g23130.1]
A_84_P16671	At4g23820	5.5958	glycoside hydrolase family 28 protein / polygalacturonase (pectinase) family protein weak similarity to polygalacturonase PG1 [Glycine max] GI:5669846; contains PF00295: Glycosyl hydrolases family 28 [At4g23820.1]
A_84_P13004	At5g09730	5.54257	glycosyl hydrolase family 3 protein beta-xylosidase, Hypocrea jecorina, EMBL:Z69257 [At5g09730.1]
A_84_P21160	At3g10720	5.52802	pectinesterase, putative contains similarity to pectinesterase from Vitis vinifera GI:15081598, Prunus persica SP|Q43062; contains Pfam profile PF01095 pectinesterase [At3g10720.1]
A_84_P174551	At5g49170	5.4709	expressed protein similar to unknown protein (gb|AAF63814.1) [At5g49170.1]
A_84_P10862	At3g48100	5.40879	two-component responsive regulator / response regulator 5 (ARR5) / response reactor 2 (RR2) identical to responce reactor2 (AtRR2) [Arabidopsis thaliana] GI:3273198, response regulator 5 (ARR5) [Arabidopsis thaliana] GI:3953599; contains Pfam profile:...
A_84_P13082	At5g44020	5.37794	acid phosphatase class B family protein similar to SP|P15490 STEM 28 kDa glycoprotein precursor (Vegetative storage protein A) {Glycine max}, acid phosphatase [Glycine max] GI:3341443; contains Pfam profile PF03767: HAD superfamily (subfamily IIIB)...
A_84_P18376	At3g23730	5.36226	xyloglucan:xyloglucosyl transferase, putative / xyloglucan endotransglycosylase, putative / endo-xyloglucan transferase, putative similar to xyloglucan endotransglycosylase-related protein GI:1244760 from [Arabidopsis thaliana] [At3g23730.1]
A_84_P613211	At3g06880	5.32316	transducin family protein / WD-40 repeat family protein similar to PAK/PLC-interacting protein 1 (GI:4211689) {Homo sapiens} [At3g06880.1]
A_84_P20170	At2g01890	5.30241	purple acid phosphatase, putative contains Pfam profile: PF00149 calcineurin-like phosphoesterase; identical to purple acid phosphatase (GI:20257479) [Arabidopsis thaliana]; [At2g01890.1]
A_84_P14945	At5g35740	5.29928	glycosyl hydrolase family protein 17 similar to elicitor inducible chitinase Nt-SubE76 GI:11071974 from [Nicotiana tabacum]; C-terminal homology only [At5g35740.1]
A_84_P194204	At4g33666	5.28721	expressed protein [At4g33666.1]
A_84_P586802	At5g01015	5.28701	expressed protein [At5g01015.1]
A_84_P560054	At4g29905	5.2507	expressed protein [At4g29905.1]
A_84_P19248	At3g01550	5.21737	triose phosphate/phosphate translocator, putative similar to SWISS-PROT:P52178 triose phosphate/phosphate translocator [Cauliflower]{Brassica oleracea} [At3g01550.1]
A_84_P12344	At1g04110	5.20848	subtilase family protein contains similarity to subtilisin-like protease GI:3687307 from [Lycopersicon esculentum] [At1g04110.1]
A_84_P18659	At5g03840	5.20496	terminal flower 1 protein (TFL1) identical go SP|P93003 TERMINAL FLOWER 1 protein {Arabidopsis thaliana}; contains Pfam profile PF01161: Phosphatidylethanolamine-binding protein [At5g03840.1]
A_84_P11926	At4g19380	5.14077	alcohol oxidase-related similar to long chain fatty alcohol oxidase from Candida cloacae [GI:6983581], Candida tropicalis [GI:6983594] [At4g19380.1]
A_84_P99486	At1g22330	5.13733	RNA recognition motif (RRM)-containing protein similar to UBP1 interacting protein 1a [Arabidopsis thaliana] GI:19574236; contains InterPro entry IPR000504: RNA-binding region RNP-1 (RNA recognition motif) (RRM) [At1g22330.1]
A_84_P16506	At3g14770	5.12229	nodulin MtN3 family protein similar to MtN3 GI:1619602 (root nodule development) from [Medicago truncatula] [At3g14770.1]
A_84_P17743	At5g12970	5.09567	C2 domain-containing protein contains INTERPRO:IPR000008 C2 domain [At5g12970.1]
A_84_P19626	At5g10250	5.05292	phototropic-responsive protein, putative similar to root phototropism RPT2 [Arabidopsis thaliana] gi|6959488|gb|AAF33112, a signal transducer of phototropic response PMID:10662859 [At5g10250.1]
A_84_P18770	At5g47500	5.04652	pectinesterase family protein contains Pfam profile: PF01095 pectinesterase [At5g47500.1]
A_84_P18907	At1g02360	5.03568	chitinase, putative similar to chitinase precursor GI:5880845 from [Petroselinum crispum] [At1g02360.1]
A_84_P14657	At3g51470	4.97437	protein phosphatase 2C, putative / PP2C, putative protein phosphatase-2C, Mesembryanthemum crystallinum, EMBL:AF075580 [At3g51470.1]
A_84_P17553	At4g01460	4.94468	basic helix-loop-helix (bHLH) family protein contains Pfam profile: PF00010 helix-loop-helix DNA-binding domain [At4g01460.1]
A_84_P532062	At1g33340	4.84843	epsin N-terminal homology (ENTH) domain-containing protein / clathrin assembly protein-related contains Pfam PF01417: ENTH domain. ENTH (Epsin N-terminal homology) domain; similar to clathrin assembly protein AP180 (GI:6492344) [Xenopus laevis]...
A_84_P93089	At1g13650	4.80169	expressed protein [At1g13650.1]
A_84_P175581	At2g05160	4.80117	zinc finger (CCCH-type) family protein / RNA recognition motif (RRM)-containing protein contains InterPro entry IPR000504: RNA-binding region RNP-1 (RNA recognition motif) (RRM) [At2g05160.1]
A_84_P21230	At3g22120	4.76931	protease inhibitor/seed storage/lipid transfer protein (LTP) family protein similar to SP|Q00451|PRF1_LYCES 36.4 kDa proline-rich protein Lycopersicon esculentum, proline-rich cell wall protein [Medicago sativa] GI:3818416; contains Pfam profile...
A_84_P292434	At2g47930	4.68384	hydroxyproline-rich glycoprotein family protein contains proline-rich extensin domains, INTERPRO:IPR002965 [At2g47930.1]
A_84_P16277	At2g43610	4.5686	glycoside hydrolase family 19 protein similar to chitinase GI:17799 from [Brassica napus]; contains Pfam profiles PF00182: Chitinase class I, PF00187: Chitin recognition protein [At2g43610.1]
A_84_P153815	At5g62170	4.53848	expressed protein various predicted proteins, Arabidopsis thaliana [At5g62170.1]
A_84_P530756	At4g14770	4.53639	tesmin/TSO1-like CXC domain-containing protein similar to CXC domain containing TSO1-like protein 1 (SOL1) [Arabidopsis thaliana] GI:7767427, CXC domain protein TSO1 [Arabidopsis thaliana] GI:7767425; contains Pfam profile PF03638: Tesmin/TSO1-like...
A_84_P223759	At5g66580	4.48534	expressed protein [At5g66580.1]
A_84_P523896	At5g50335	4.4779	expressed protein [At5g50335.1]
A_84_P11549	At2g30560	4.44473	glycine-rich protein [At2g30560.1]
A_84_P19825	At5g04190	4.44097	phytochrome kinase substrate-related contains similarity to Swiss-Prot:Q9SWI1 phytochrome kinase substrate 1 [Arabidopsis thaliana] [At5g04190.1]
A_84_P11957	At4g26540	4.44089	protein kinase family protein Three false introns were added with non-consensus splice sites to circumenvent frameshifts likely due to sequencing errors; this is extremely unusual and is under investigation. [At4g26540.1]
A_84_P16441	At3g07010	4.43942	pectate lyase family protein similar to pectate lyase GP:14531296 from [Fragaria x ananassa] [At3g07010.1]
A_84_P18528	At4g11290	4.4153	peroxidase, putative identical to peroxidase ATP19a [Arabidopsis thaliana] gi|1546692|emb|CAA67337 [At4g11290.1]
A_84_P277000	At5g53450	4.41335	protein kinase family protein contains protein kinase domain, Pfam:PF00069 [At5g53450.1]
A_84_P284470	At5g05250	4.36713	expressed protein [At5g05250.1]
A_84_P12026	At4g36410	4.33933	ubiquitin-conjugating enzyme 17 (UBC17) E2; identical to gi:2801446 [At4g36410.1]
A_84_P149348	At2g34170	4.33533	expressed protein contains Pfam profile: PF05097 protein of unknown function (DUF688) [At2g34170.1]
A_84_P132645	At2g20670	4.32804	expressed protein contains Pfam profile PF04720: Protein of unknown function (DUF506) [At2g20670.1]
A_84_P10765	At3g09780	4.32751	protein kinase family protein contains eukaryotic protein kinase domain, INTERPRO:IPR000719 [At3g09780.1]
A_84_P19687	At5g39860	4.29138	bHLH protein putative DNA-binding protein - Arabidopsis thaliana, EMBL:AC011765 [At5g39860.1]
A_84_P23733	At1g80050	4.28067	adenine phosphoribosyltransferase 2 (APT2) identical to SP|Q42563 Adenine phosphoribosyltransferase 2 (EC 2.4.2.7) (APRT) {Arabidopsis thaliana} [At1g80050.1]
A_84_P107852	At1g12080	4.26313	expressed protein [At1g12080.1]
A_84_P144819	At3g29370	4.25097	expressed protein [At3g29370.1]
A_84_P310353	At1g66940	4.19023	protein kinase-related [At1g66940.1]
A_84_P10817	At3g18290	4.18358	zinc finger protein-related weak alignment to Pfam profiles: PF00097 Zinc finger, C3HC4 type (RING finger) (2 copies) [At3g18290.1]
A_84_P10105	At4g35350	4.1711	cysteine endopeptidase, papain-type (XCP1) identical to papain-type cysteine endopeptidase XCP1 GI:6708181 from [Arabidopsis thaliana] [At4g35350.1]
A_84_P14520	At3g01500	4.15618	carbonic anhydrase 1, chloroplast / carbonate dehydratase 1 (CA1) nearly identical to SP|P27140 Carbonic anhydrase, chloroplast precursor (EC 4.2.1.1) (Carbonate dehydratase) {Arabidopsis thaliana} [At3g01500.1]
A_84_P11715	At3g04290	4.14616	GDSL-motif lipase/hydrolase family protein similar to family II lipases EXL3 GI:15054386, EXL1 GI:15054382, EXL2 GI:15054384 from [Arabidopsis thaliana]; contains Pfam profile: lipase/acylhydrolase with GDSL-like motif [At3g04290.1]
A_84_P563838	At1g04520	4.13691	33 kDa secretory protein-related contains Pfam PF01657: Domain of unknown function, duplicated in 33 KDa secretory proteins [At1g04520.1]
A_84_P13818	At4g19820	4.1291	glycosyl hydrolase family 18 protein similar to chitinase/lysozyme GI:467689 from [Nicotiana tabacum] [At4g19820.1]
A_84_P22479	At5g15180	4.11107	peroxidase, putative similar to peroxidase ATP12a [Arabidopsis thaliana] gi|1429217|emb|CAA67311 [At5g15180.1]
A_84_P17557	At4g02290	4.07579	glycosyl hydrolase family 9 protein similar to endo-1,4-beta glucanase; ATCEL2 GI:3132891 from [Arabidopsis thaliana] [At4g02290.1]
A_84_P148978	At2g39560	4.03972	expressed protein [At2g39560.1]
A_84_P137439	At3g58850	4.03526	expressed protein predicted proteins, Arabidopsis thaliana [At3g58850.1]
A_84_P11893	At4g04840	3.99	methionine sulfoxide reductase domain-containing protein / SeIR domain-containing protein low similarity to pilin-like transcription factor [Homo sapiens] GI:5059062; contains Pfam profile PF01641: SelR domain [At4g04840.1]
A_84_P513894	At4g12970	3.98928	expressed protein [At4g12970.1]
A_84_P613104	At2g23130	3.98391	arabinogalactan-protein (AGP17) identical to gi_11935086_gb_AAG41963 [At2g23130.2]
A_84_P21428	At4g29800	3.98386	patatin-related low similarity to patatin precursor [Solanum brevidens][GI:563125]; contains Patatin domain PF01743 [At4g29800.1]
A_84_P222036	At4g32870	3.96013	expressed protein hypothetical protein F17H15.20 Arabidopsis thaliana chromosome II BAC F17H15, PID:g3643606 [At4g32870.1]
A_84_P560220	At5g46220	3.9559	expressed protein contains Pfam profile PF04765: Protein of unknown function (DUF616) [At5g46220.1]
A_84_P10038	At4g20050	3.94619	expressed protein C65DMY30S [At4g20050.1]
A_84_P22596	At5g59340	3.92608	homeobox-leucine zipper transcription factor family protein similar to wuschel protein (GI:22087128) [Arabidopsis thaliana] [At5g59340.1]
A_84_P284670	At2g33850	3.92111	expressed protein contains 1 transmembrane domain; similar to Protein E6 (Swiss-Prot:Q01197) [Gossypium hirsutum] [At2g33850.1]
A_84_P520839	At3g16070	3.91356	hypothetical protein [At3g16070.1]
A_84_P11287	At5g15600	3.88382	expressed protein [At5g15600.1]
A_84_P269670	At4g14750	3.86923	calmodulin-binding family protein contains Pfam profile PF00612: IQ calmodulin-binding motif [At4g14750.1]
A_84_P13453	At2g34060	3.8595	peroxidase, putative similar to peroxidase ATP20a {Arabidopsis thaliana} GP|9757794|dbj|BAB08292 [At2g34060.1]
A_84_P64634	At4g10910	3.83641	expressed protein [At4g10910.1]
A_84_P170753	At5g02890	3.82777	transferase family protein contains Pfam profile PF02458: Transferase family [At5g02890.1]
A_84_P17455	At3g12610	3.81999	DNA-damage-repair/toleration protein, putative (DRT100) similar to DNA-damage-repair/toleration protein DRT100 [Precursor] SWISS-PROT:Q00874, NCBI_gi:5701788; contains multiple LRR repeats Pfam profile: PF00560 [At3g12610.1]
A_84_P15139	At1g03870	3.81443	fasciclin-like arabinogalactan-protein (FLA9) identical to gi_13377784_gb_AAK20861 [At1g03870.1]
A_84_P13344	At1g11000	3.80906	seven transmembrane MLO family protein / MLO-like protein 4 (MLO4) identical to membrane protein Mlo4 [Arabidopsis thaliana] gi|14091578|gb|AAK53797; similar to MLO protein SWISS-PROT:P93766, NCBI_gi:1877221 [Hordeum vulgare][Barley] [At1g11000.1]
A_84_P528334	At5g50915	3.80379	basic helix-loop-helix (bHLH) family protein contains Pfam profile: PF00010 helix-loop-helix DNA-binding domain [At5g50915.1]
A_84_P13011	At5g11420	3.79257	expressed protein contains Pfam profile PF04862: Protein of unknown function, DUF642 [At5g11420.1]
A_84_P13804	At4g12420	3.78482	multi-copper oxidase, putative (SKU5) identical to multi-copper oxidase-related protein (SKU5)(GI:18158154) [Arabidopsis thaliana]; similar to pollen-specific protein precursor - common tobacco, PIR2:S22495; contains Pfam profile: PF00394 Multicopper...
A_84_P582150	At3g48540	3.78481	cytidine/deoxycytidylate deaminase family protein similar to SP|P32321 Deoxycytidylate deaminase (EC 3.5.4.12) (dCMP deaminase) {Homo sapiens}; contains Pfam profile PF00383: Cytidine and deoxycytidylate deaminase zinc-binding region [At3g48540.1]
A_84_P519526	At3g22100	3.78328	basic helix-loop-helix (bHLH) family protein contains Pfam profile: PF00010 helix-loop-helix DNA-binding domain [At3g22100.1]
A_84_P14131	At5g20250	3.77728	raffinose synthase family protein / seed imbibition protein, putative (din10) similar to seed imbibition protein GB:AAA32975 GI:167100 from [Hordeum vulgare]; contains nonconsensus AT donor splice site at intron 1; contains Pfam profile PF05691:...
A_84_P141979	At5g65390	3.76554	arabinogalactan-protein (AGP7) [At5g65390.1]
A_84_P137779	At4g30180	3.73556	expressed protein [At4g30180.1]
A_84_P10151	At5g04530	3.72403	beta-ketoacyl-CoA synthase family protein KCS1 fatty acid elongase 3-ketoacyl-CoA synthase 1, Arabidopsis thaliana, EMBL:AF053345 [At5g04530.1]
A_84_P535484	At1g03010	3.71969	phototropic-responsive NPH3 family protein contains NPH3 family domain, Pfam:PF03000 [At1g03010.1]
A_84_P15244	At1g75030	3.71781	pathogenesis-related thaumatin family protein identical to thaumatin-like protein [Arabidopsis thaliana] GI:2435406; contains Pfam profile: PF00314 Thaumatin family [At1g75030.1]
A_84_P14436	At2g39690	3.68681	expressed protein contains Pfam profile PF04784: Protein of unknown function, DUF547 [At2g39690.1]
A_84_P11195	At5g44680	3.68356	methyladenine glycosylase family protein similar to SP|P05100 DNA-3-methyladenine glycosylase I (EC 3.2.2.20) (3-methyladenine-DNA glycosylase I, constitutive) {Escherichia coli}; contains Pfam profile PF03352: Methyladenine glycosylase [At5g44680.1]
A_84_P14515	At3g03910	3.66473	glutamate dehydrogenase, putative similar to glutamate dehydrogenase 1 (GDH 1) [Arabidopsis thaliana] SWISS-PROT:Q43314 [At3g03910.1]
A_84_P63754	At5g54585	3.66149	expressed protein [At5g54585.1]
A_84_P23613	At5g59070	3.66117	glycosyl transferase family 1 protein contains Pfam profile: PF00534 Glycosyl transferases group 1 [At5g59070.1]
A_84_P13857	At4g28780	3.64382	GDSL-motif lipase/hydrolase family protein similar to family II lipase EXL3 (GI:15054386), EXL1 (GI:15054382), EXL2 (GI:15054384) [Arabidopsis thaliana]; contains Pfam profile PF00657: Lipase/Acylhydrolase with GDSL-like motif [At4g28780.1]
A_84_P23964	At2g31980	3.62947	cysteine proteinase inhibitor-related contains similarity to extracellular insoluble cystatin GI:2204077 from [Daucus carota] [At2g31980.1]
A_84_P15059	At1g52250	3.61068	dynein light chain type 1 family protein similar to SP|O02414 Dynein light chain LC6, flagellar outer arm {Anthocidaris crassispina}; contains Pfam profile PF01221: Dynein light chain type 1 [At1g52250.1]
A_84_P120672	At1g18620	3.58097	expressed protein [At1g18620.1]
A_84_P16494	At3g21870	3.57471	cyclin family protein similar to cyclin 2 [Trypanosoma brucei] GI:7339572, cyclin 6 [Trypanosoma cruzi] GI:12005317; contains Pfam profile PF00134: Cyclin, N-terminal domain [At3g21870.1]
A_84_P16280	At2g19980	3.57242	allergen V5/Tpx-1-related family protein low similarity to SP|P33154 Pathogenesis-related protein 1 precursor (PR-1) {Arabidopsis thaliana}; contains Pfam profile PF00188: SCP-like extracellular protein [At2g19980.1]
A_84_P16262	At1g25230	3.55874	purple acid phosphatase family protein contains Pfam profile: PF00149 calcineurin-like phosphoesterase; similar to purple acid phosphatase (GI:20257479) [Arabidopsis thaliana] [At1g25230.1]
A_84_P12128	At5g41160	3.52513	purine permease-related similar to purine permease [Arabidopsis thaliana] GI:7620007; contains Pfam profile PF03151: Domain of unknown function, DUF250 [At5g41160.1]
A_84_P12720	At3g13750	3.52354	beta-galactosidase, putative / lactase, putative similar to beta-galactosidase precursor SP:P48980 from [Lycopersicon esculentum] [At3g13750.1]
A_84_P23387	At5g03260	3.52205	laccase, putative / diphenol oxidase, putative similar to laccase [Pinus taeda][GI:13661207] [At5g03260.1]
A_84_P276620	At3g26960	3.52145	expressed protein [At3g26960.1]
A_84_P20470	At1g21910	3.48488	AP2 domain-containing transcription factor family protein similar to TINY GB:CAA64359 GI:1246403 from [Arabidopsis thaliana] [At1g21910.1]
A_84_P544465	At1g26945	3.48043	expressed protein supported by full length cDNA gi:26453215 from [Arabidopsis thaliana] [At1g26945.1]
A_84_P11461	At1g33930	3.47473	avirulence-responsive family protein / avirulence induced gene (AIG1) family protein similar to SP|P54120 AIG1 protein {Arabidopsis thaliana}; contains Pfam profile PF04548: AIG1 family [At1g33930.1]
A_84_P20671	At1g29660	3.46842	GDSL-motif lipase/hydrolase family protein low similarity to family II lipase EXL1 [Arabidopsis thaliana] GI:15054382; contains InterPro Entry IPR001087 Lipolytic enzyme, G-D-S-L family [At1g29660.1]
A_84_P23152	At3g47380	3.46718	invertase/pectin methylesterase inhibitor family protein low similarity to SP|Q42534 Pectinesterase 2 precursor (EC 3.1.1.11) (Pectin methylesterase 2) (PE 2) {Arabidopsis thaliana}; contains Pfam profile PF04043: Plant invertase/pectin methylesterase...
A_84_P188574	At5g02020	3.46292	expressed protein [At5g02020.1]
A_84_P16254	At1g52700	3.45998	phospholipase/carboxylesterase family protein similar to lysophospholipase I [Mus musculus] GI:1864159; contains Pfam profile PF02230: Phospholipase/Carboxylesterase family [At1g52700.1]
A_84_P16994	At2g20835	3.4399	expressed protein [At2g20835.1]
A_84_P92099	At2g32880	3.43533	meprin and TRAF homology domain-containing protein / MATH domain-containing protein low similarity to ubiquitin-specific protease 12 [Arabidopsis thaliana] GI:11993471; contains Pfam profile PF00917: MATH domain [At2g32880.1]
A_84_P13028	At5g18430	3.42358	GDSL-motif lipase/hydrolase family protein similar to family II lipase EXL1 GI:15054382 from [Arabidopsis thaliana]; contains Pfam profile PF00657: GDSL-like Lipase/Acylhydrolase [At5g18430.1]
A_84_P721357	At2g46330	3.42143	arabinogalactan-protein (AGP16) identical to gi|10880509|gb|AAG24284 [At2g46330.1]
A_84_P10266	At5g48900	3.4113	pectate lyase family protein similar to pectate lyase GP:14531296 from [Fragaria x ananassa]; non-consensus AG donor splice site at exon 2 [At5g48900.1]
A_84_P21181	At3g26760	3.41128	short-chain dehydrogenase/reductase (SDR) family protein similar to sex determination protein tasselseed 2 SP:P50160 from [Zea mays] [At3g26760.1]
A_84_P19824	At2g17880	3.40387	DNAJ heat shock protein, putative similar to J11 protein [Arabidopsis thaliana] GI:9843641; contains Pfam profile PF00226 DnaJ domain [At2g17880.1]
A_84_P507384	At2g17780	3.40275	expressed protein contains Pfam profile PF04749: Protein of unknown function, DUF614 [At2g17780.1]
A_84_P24028	At3g16240	3.40271	delta tonoplast integral protein (delta-TIP) identical to delta tonoplast integral protein (delta-TIP) (GI:9279707)(GB:U39485) [Arabidopsis thaliana] (Plant Cell 8 (4), 587-599 (1996)) [At3g16240.1]
A_84_P505872	At4g00010	3.39454	expressed protein [At4g00010.1]
A_84_P567338	At5g55570	3.38049	expressed protein [At5g55570.1]
A_84_P11937	At4g22010	3.36802	multi-copper oxidase type I family protein similar to pollen-specific BP10 protein [SP|Q00624][Brassica napus]; contains Pfam profile: PF00394 Multicopper oxidase [At4g22010.1]
A_84_P18707	At1g23390	3.3677	kelch repeat-containing F-box family protein similar to hypothetical protein GB:AAF27090 GI:6730669 from (Arabidopsis thaliana); contains Pfam profiles PF01344: Kelch motif, PF00646: F-box domain [At1g23390.1]
A_84_P192414	At5g51790	3.36251	basix helix-loop-helix (bHLH) family protein contains Pfam profile: PF00010 helix-loop-helix DNA-binding domain [At5g51790.1]
A_84_P24135	At3g55710	3.35909	UDP-glucoronosyl/UDP-glucosyl transferase family protein contains Pfam profile: PF00201 UDP-glucoronosyl and UDP-glucosyl transferase [At3g55710.1]
A_84_P10466	At1g10460	3.35794	germin-like protein (GLP7) identical to germin-like protein subfamily 1 member 1 [SP|P92998]; similar to ESTs gb|T88481 and gb|AI099566 [At1g10460.1]
A_84_P21504	At5g06290	3.35571	2-cys peroxiredoxin, chloroplast, putative very strong similarity to SP|Q96291 2-cys peroxiredoxin BAS1, chloroplast precursor {Arabidopsis thaliana}; contains Pfam profile: PF00578 AhpC/TSA (alkyl hydroperoxide reductase and thiol-specific...
A_84_P514702	At3g51290	3.34543	proline-rich family protein [At3g51290.1]
A_84_P12234	At5g16030	3.34272	expressed protein [At5g16030.1]
A_84_P18868	At5g19730	3.32744	pectinesterase family protein contains Pfam profile: PF01095 pectinesterase [At5g19730.1]
A_84_P21901	At1g06830	3.32549	glutaredoxin family protein contains INTERPRO Domain IPR002109, Glutaredoxin (thioltransferase) [At1g06830.1]
A_84_P12763	At3g50560	3.31946	short-chain dehydrogenase/reductase (SDR) family protein contains INTERPRO family IPR002198 short-chain dehydrogenase/reductase (SDR) superfamily [At3g50560.1]
A_84_P24143	At1g21500	3.31661	expressed protein [At1g21500.1]
A_84_P507058	At5g57760	3.31334	expressed protein [At5g57760.1]
A_84_P528833	At3g16660	3.31189	expressed protein [At3g16660.1]
A_84_P18118	At1g56430	3.30798	nicotianamine synthase, putative similar to nicotianamine synthase [Lycopersicon esculentum][GI:4753801], nicotianamine synthase 2 [Hordeum vulgare][GI:4894912] [At1g56430.1]
A_84_P11071	At1g30520	3.30658	acyl-activating enzyme 14 (AAE14) identical to acyl-activating enzyme 14 [Arabidopsis thaliana]; similar to SP|Q42524 4-coumarate--CoA ligase 1 (EC 6.2.1.12) (4-coumaroyl-CoA synthase 1) {Arabidopsis thaliana}; contains Pfam profile PF00501:...
A_84_P12163	At5g50730	3.28975	expressed protein ; expression supported by MPSS [At5g50730.1]
A_84_P589834	At1g54385	3.28938	expressed protein ; expression supported by MPSS [At1g54385.1]
A_84_P10193	At5g18600	3.28513	glutaredoxin family protein contains glutaredoxin domain, INTERPRO:IPR002109 [At5g18600.1]
A_84_P565562	At5g57780	3.27936	expressed protein similar to unknown protein (emb CAB79759.1) [At5g57780.1]
A_84_P175401	At1g68725	3.26892	arabinogalactan-protein, putative (AGP19) non-consensus splice site at the intron:exon boundary (AT:exon) [At1g68725.1]
A_84_P23124	At3g27160	3.26753	ribosomal protein S21 family protein contains Pfam profile: PF01165 ribosomal protein S21 [At3g27160.1]
A_84_P23550	At5g61000	3.26717	replication protein, putative similar to replication protein A1 [Oryza sativa] GI:2258469; contains InterPro entry IPR004365: OB-fold nucleic acid binding domain [At5g61000.1]
A_84_P98796	At2g46330	3.25627	arabinogalactan-protein (AGP16) identical to gi|10880509|gb|AAG24284 [At2g46330.1]
A_84_P13108	At5g50740	3.2509	copper chaperone (CCH)-related low similarity to copper homeostasis factor [GI:3168840][PMID: 9701579]; similar to farnesylated protein ATFP3 [GI:4097547]; contains Pfam profile PF00403: Heavy-metal-associated domain [At5g50740.1]
A_84_P13277	At1g05210	3.24483	expressed protein [At1g05210.1]
A_84_P10789	At3g16250	3.24398	ferredoxin-related contains Pfam profile: PF00111 2Fe-2S iron-sulfur cluster binding domains [At3g16250.1]
A_84_P513574	At2g14560	3.2364	expressed protein contains Pfam profile PF04525: Protein of unknown function (DUF567) [At2g14560.2]
A_84_P15827	At5g05860	3.23355	UDP-glucoronosyl/UDP-glucosyl transferase family protein contains Pfam profile: PF00201 UDP-glucoronosyl and UDP-glucosyl transferase [At5g05860.1]
A_84_P16248	At1g70920	3.22993	homeobox-leucine zipper protein, putative / HD-ZIP transcription factor, putative similar to homeodomain leucine zipper protein GI:5006851 from [Oryza sativa] [At1g70920.1]
A_84_P17361	At3g11630	3.22755	2-cys peroxiredoxin, chloroplast (BAS1) identical to SP|Q96291 2-cys peroxiredoxin BAS1, chloroplast precursor {Arabidopsis thaliana}; contains Pfam profile: PF00578 AhpC/TSA (alkyl hydroperoxide reductase and thiol-specific antioxidant) family...
A_84_P13693	At3g46940	3.21885	deoxyuridine 5'-triphosphate nucleotidohydrolase family contains Pfam profile: PF00692 deoxyuridine 5'-triphosphate nucleotidohydrolase [At3g46940.1]
A_84_P18964	At1g78820	3.21477	curculin-like (mannose-binding) lectin family protein / PAN domain-containing protein similar to S locus glycoprotein [Brassica rapa] GI:12246840; contains Pfam profile PF01453: Lectin (probable mannose binding) [At1g78820.1]
A_84_P13706	At3g50140	3.21331	expressed protein contains Pfam profile PF03140: Plant protein of unknown function [At3g50140.1]
A_84_P141109	At4g30410	3.21196	expressed protein similar to cDNA bHLH transcription factor (bHLH eta gene) gi:32563007 [At4g30410.1]
A_84_P22144	At3g27060	3.2073	ribonucleoside-diphosphate reductase small chain, putative / ribonucleotide reductase, putative similar to ribonucleotide reductase R2 [Nicotiana tabacum] GI:1044912; contains Pfam profile PF00268: Ribonucleotide reductase, small chain [At3g27060.1]
A_84_P18556	At1g29070	3.2062	ribosomal protein L34 family protein similar to plastid ribosomal protein L34 precursor GB:AAF64157 GI:7578860 from [Spinacia oleracea] [At1g29070.1]
A_84_P516786	At5g45700	3.20581	NLI interacting factor (NIF) family protein contains Pfam profile PF03031: NLI interacting factor [At5g45700.1]
A_84_P155535	At5g56100	3.20355	glycine-rich protein / oleosin contains Pfam PF01277: Oleosin domain [At5g56100.1]
A_84_P102996	At5g24580	3.20234	copper-binding family protein similar to copper homeostasis factor gi:3168840 from Arabidopsis thaliana; contains Pfam profile PF00403: Heavy-metal-associated domain [At5g24580.1]
A_84_P22738	At1g10000	3.19397	expressed protein [At1g10000.1]
A_84_P24081	At1g02800	3.19176	endo-1,4-beta-glucanase / cellulase (CEL2) identical to endo-1,4-beta glucanase; ATCEL2 GI:3132891 from [Arabidopsis thaliana] [At1g02800.1]
A_84_P143149	At2g33330	3.18749	33 kDa secretory protein-related contains Pfam PF01657: Domain of unknown function, duplicated in 33 KDa secretory proteins [At2g33330.1]
A_84_P22650	At5g20740	3.18118	invertase/pectin methylesterase inhibitor family protein low similarity to pectinesterase from Arabidopsis thaliana SP|Q42534, Lycopersicon esculentum SP|Q43143; contains Pfam profile PF04043: Plant invertase/pectin methylesterase inhibitor [At5g20740.1]
A_84_P267260	At3g04630	3.17957	expressed protein [At3g04630.1]
A_84_P507728	At4g23496	3.15865	expressed protein [At4g23496.1]
A_84_P23650	At1g62480	3.1566	vacuolar calcium-binding protein-related contains weak similarity to vacuolar calcium binding protein [Raphanus sativus] gi|9049359|dbj|BAA99394 [At1g62480.1]
A_84_P248365	At4g37240	3.14447	expressed protein [At4g37240.1]
A_84_P610565	At3g11402	3.14428	DC1 domain-containing protein contains Pfam profile PF03107: DC1 domain [At3g11402.1]
A_84_P573065	At2g28210	3.14216	carbonic anhydrase family protein similar to storage protein (dioscorin) [Dioscorea cayenensis] GI:433463; contains Pfam profile PF00194: Eukaryotic-type carbonic anhydrase [At2g28210.1]
A_84_P79415	At2g18300	3.13433	basic helix-loop-helix (bHLH) family protein contains Pfam profile: PF00010 helix-loop-helix DNA-binding domain ;supported by cDNA gi|20127067|gb|AF488597.1| [At2g18300.1]
A_84_P98726	At2g34620	3.13405	mitochondrial transcription termination factor-related / mTERF-related contains Pfam profile PF02536: mTERF [At2g34620.1]
A_84_P287090	At1g66040	3.13331	zinc finger (C3HC4-type RING finger) family protein contains zinc finger, C3HC4 type (RING finger), signature, PROSITE:PS00518 [At1g66040.1]
A_84_P89649	At3g26125	3.12781	cytochrome P450, putative [At3g26125.1]
A_84_P510925	At2g13820	3.12611	protease inhibitor/seed storage/lipid transfer protein (LTP) family protein contains Pfam protease inhibitor/seed storage/LTP family domain PF00234 [At2g13820.2]
A_84_P15402	At2g16060	3.12378	non-symbiotic hemoglobin 1 (HB1) (GLB1) identical to SP|O24520 Non-symbiotic hemoglobin 1 (Hb1) (ARAth GLB1) {Arabidopsis thaliana} [At2g16060.1]
A_84_P23323	At1g43790	3.12047	expressed protein [At1g43790.1]
A_84_P18848	At5g14740	3.11986	carbonic anhydrase 2 / carbonate dehydratase 2 (CA2) (CA18) nearly identical to SP|P42737 Carbonic anhydrase 2 (EC 4.2.1.1) (Carbonate dehydratase 2) {Arabidopsis thaliana} [At5g14740.1]
A_84_P229609	At4g01950	3.11285	phospholipid/glycerol acyltransferase family protein contains Pfam profile PF01553: Acyltransferase [At4g01950.1]
A_84_P609887	At4g26960	3.11166	expressed protein [At4g26960.1]
A_84_P18691	At5g13740	3.10308	sugar transporter family protein contains Pfam profile PF00083: major facilitator superfamily protein [At5g13740.1]
A_84_P500050	At1g09890	3.10211	expressed protein ; expression supported by MPSS [At1g09890.1]
A_84_P18413	At3g45430	3.10096	lectin protein kinase family protein contains Pfam domains PF00138: Legume lectins alpha domain and PF00069: Protein kinase domain [At3g45430.1]
A_84_P20218	At3g08740	3.10076	elongation factor P (EF-P) family protein similar to SP|P33398 Elongation factor P (EF-P) {Escherichia coli O157:H7}; contains Pfam profile PF01132: Elongation factor P (EF-P) [At3g08740.1]
A_84_P19225	At1g07370	3.09992	proliferating cell nuclear antigen 1 (PCNA1) identical to SP|Q9M7Q7 Proliferating cellular nuclear antigen 1 (PCNA 1) {Arabidopsis thaliana}; nearly identical to SP|Q43124 Proliferating cell nuclear antigen (PCNA) {Brassica napus}; contains Pfam...
A_84_P603719	At4g39380	3.09795	expressed protein [At4g39380.1]
A_84_P20655	At5g45830	3.09656	expressed protein low similarity to tumor-related protein [Nicotiana glauca x Nicotiana langsdorffii] GI:688423 [At5g45830.1]
A_84_P19878	At1g64640	3.0959	plastocyanin-like domain-containing protein contains InterPro:IPR003245 plastocyanin-like domain [At1g64640.1]
A_84_P17118	At1g15570	3.09073	cyclin, putative similar to cyclin A2 [Lycopersicon esculentum] GI:5420276, cyclin [Medicago sativa] GI:1050559; contains Pfam profiles PF00134: Cyclin, N-terminal domain, PF02984: Cyclin, C-terminal domain [At1g15570.1]
A_84_P105416	At3g15310	3.08813	expressed protein [At3g15310.1]
A_84_P202368	At5g13140	3.08792	expressed protein [At5g13140.1]
A_84_P546360	At1g77765	3.0826	expressed protein ; expression supported by MPSS [At1g77765.1]
A_84_P135665	At3g48490	3.07854	expressed protein [At3g48490.1]
A_84_P16177	At1g78440	3.0736	gibberellin 2-oxidase / GA2-oxidase (GA2OX1) identical to gibberellin 2- oxidase ga2ox1 [GI:4678366] from [Arabidopsis thaliana] [At1g78440.1]
A_84_P18784	At5g51460	3.06818	trehalose-6-phosphate phosphatase (TPPA) identical to trehalose-6-phosphate phosphatase (AtTPPA) [Arabidopsis thaliana] GI:2944178 [At5g51460.1]
A_84_P22076	At2g13820	3.06774	protease inhibitor/seed storage/lipid transfer protein (LTP) family protein contains Pfam protease inhibitor/seed storage/LTP family domain PF00234 [At2g13820.1]
A_84_P102376	At5g08000	3.06154	glycosyl hydrolase family protein 17 similar to beta-1,3-glucanase GI:15150341 from [Camellia sinensis]; C-terminal homology only [At5g08000.1]
A_84_P96816	At4g25760	3.0595	expressed protein [At4g25760.1]
A_84_P14848	At4g14130	3.05901	xyloglucan:xyloglucosyl transferase, putative / xyloglucan endotransglycosylase, putative / endo-xyloglucan transferase, putative (XTR7) almost identical to xyloglucan endotransglycosylase-related protein XTR7 GI:1244760 from [Arabidopsis thaliana],...
A_84_P11686	At3g10340	3.04737	phenylalanine ammonia-lyase, putative similar to phenylalanine ammonia-lyase GB:S48726 [Petroselinum crispum] [At3g10340.1]
A_84_P138679	At1g75180	3.03937	expressed protein [At1g75180.1]
A_84_P10494	At1g80080	3.02955	leucine-rich repeat family protein contains leucine rich-repeat domains Pfam:PF00560, INTERPRO:IPR001611; contains some similarity to Hcr2-5D [Lycopersicon esculentum] gi|3894393|gb|AAC78596 [At1g80080.1]
A_84_P576905	At4g16515	3.02212	expressed protein [At4g16515.1]
A_84_P609892	At4g28070	3.01291	AFG1-like ATPase family protein contains Pfam profile: PF03969 AFG1-like ATPase [At4g28070.1]
A_84_P525907	At1g61760	3.01229	harpin-induced protein-related / HIN1-related / harpin-responsive protein-related similar to hin1 [Nicotiana tabacum] GI:1619321 [At1g61760.1]
A_84_P22349	At4g24430	3.01113	expressed protein [At4g24430.1]
A_84_P19185	At2g21140	3.00295	hydroxyproline-rich glycoprotein family protein identical to proline-rich protein 2 [Arabidopsis thaliana] gi|7620011|gb|AAF64549 [At2g21140.1]
A_84_P595402	At2g46810	3.00053	basic helix-loop-helix (bHLH) family protein contains Pfam profile: PF00010 helix-loop-helix DNA-binding domain [At2g46810.1]
A_84_P10445	At1g10020	2.9984	expressed protein [At1g10020.1]
A_84_P255130	At1g04800	2.99318	glycine-rich protein [At1g04800.1]
A_84_P12974	At4g37230	2.97862	oxygen-evolving enhancer protein, chloroplast, putative / 33 kDa subunit of oxygen evolving system of photosystem II, putative similar to Oxygen-evolving enhancer protein 1, chloroplast precursor (OEE1) (33 kDa subunit of oxygen evolving system of...
A_84_P15749	At4g29030	2.97774	glycine-rich protein glycine-rich protein - Onobrychis viciifolia,PID:g2565429 [At4g29030.1]
A_84_P18198	At2g16660	2.96674	nodulin family protein similar to nodulin-like protein [Arabidopsis thaliana] GI:3329368, nodule-specific protein Nlj70 [Lotus japonicus] GI:3329366 [At2g16660.1]
A_84_P21523	At1g18400	2.9652	basic helix-loop-helix (bHLH) family protein contains Pfam profile: PF00010 helix-loop-helix DNA-binding domain [At1g18400.1]
A_84_P20499	At4g33810	2.95579	glycosyl hydrolase family 10 protein similar to tapetum specific protein GI:3885492 from [Zea mays] [At4g33810.1]
A_84_P20482	At4g29740	2.94546	FAD-binding domain-containing protein / cytokinin oxidase family protein similar to cytokinin oxidase, Zea mays [gi:3882018] [gi:3441978] [At4g29740.1]
A_84_P16811	At5g18660	2.9355	isoflavone reductase-related low similarity to SP|P52575 Isoflavone reductase (EC 1.3.1.-) (IFR) {Medicago sativa} [At5g18660.1]
A_84_P10747	At1g53700	2.92094	protein kinase, putative similar to cucumber protein kinase CsPK3 [Cucumis sativus] gi|7416109|dbj|BAA93704 [At1g53700.1]
A_84_P123562	At4g36540	2.91361	basic helix-loop-helix (bHLH) family protein contains Pfam domain, PF00010: Helix-loop-helix DNA-binding domain [At4g36540.1]
A_84_P17519	At3g57040	2.91277	two-component responsive regulator / response reactor 4 (RR4) identical to responce reactor4 GI:3273202 from [Arabidopsis thaliana]; contains Pfam profile: PF00072 response regulator receiver domain [At3g57040.1]
A_84_P11463	At1g73620	2.91209	thaumatin-like protein, putative / pathogenesis-related protein, putative strong similarity to SP|P50699 Thaumatin-like protein precursor {Arabidopsis thaliana}, pathogenesis-related group 5 protein [Brassica rapa] GI:2749943; contains Pfam profile:...
A_84_P23103	At3g14940	2.91063	phosphoenolpyruvate carboxylase, putative / PEP carboxylase, putative strong similarity to SP|P29196 Phosphoenolpyruvate carboxylase (EC 4.1.1.31) (PEPCASE) {Solanum tuberosum}; contains Pfam profile PF00311: phosphoenolpyruvate carboxylase [At3g14940.1]
A_84_P172771	At5g06930	2.90091	expressed protein [At5g06930.1]
A_84_P556217	At2g38995	2.89783	expressed protein [At2g38995.1]
A_84_P20577	At5g11540	2.8948	FAD-binding domain-containing protein similar to hypothetical protein [Oryza sativa (japonica)][GI:18844891]; contains PF01565 FAD binding domain [At5g11540.1]
A_84_P18011	At1g75690	2.89343	chaperone protein dnaJ-related contains Pfam PF00684 : DnaJ central domain (4 repeats); similar to bundle sheath defective protein 2 (GI:4732091) [Zea mays] [At1g75690.1]
A_84_P14867	At5g01630	2.89342	BRCA2 repeat-containing protein low similarity to breast cancer susceptibility protein [Gallus gallus] GI:19568157; contains Pfam profile PF00634: BRCA2 repeat [At5g01630.1]
A_84_P555983	At1g30190	2.88932	expressed protein ; expression supported by MPSS [At1g30190.1]
A_84_P21277	At3g51380	2.88799	calmodulin-binding family protein [At3g51380.1]
A_84_P22480	At1g49730	2.87945	protein kinase family protein contains Pfam PF00069: Protein kinase domain; similar to AtPK2324 (GI:1785621) [Arabidopsis thaliana]; similar to receptor-like protein kinase (GI:1644291) [Catharanthus roseus]; similar to somatic embryogenesis...
A_84_P20707	At5g59870	2.87337	histone H2A, putative similar to histone H2A Petroselinum crispum SP|P19177, Lycopersicon esculentum SP|P25469, Zea mays SP|P40280; contains Pfam profile PF00125 Core histone H2A/H2B/H3/H4 [At5g59870.1]
A_84_P520589	At1g63260	2.86909	senescence-associated family protein similar to senescence-associated protein 5 [Hemerocallis hybrid cultivar] gi|3551954|gb|AAC34855 [At1g63260.2]
A_84_P243945	At5g22580	2.86588	expressed protein [At5g22580.1]
A_84_P509353	At3g28857	2.86318	expressed protein [At3g28857.1]
A_84_P24047	At3g21950	2.85323	S-adenosyl-L-methionine:carboxyl methyltransferase family protein similar to SAM:salicylic acid carboxyl methyltransferase (SAMT) [GI:6002712][Clarkia breweri] and to SAM:benzoic acid carboxyl methyltransferase (BAMT)[GI:9789277][Antirrhinum majus]...
A_84_P22157	At3g14930	2.85142	uroporphyrinogen decarboxylase, putative / UPD, putative similar to uroporphyrinogen decarboxylase (chloroplast) from Nicotiana tabacum [SP|Q42967], Hordeum vulgare [SP|Q42855], Zea mays [SP|O81220]; contains Pfam domain uroporphyrinogen decarboxylase...
A_84_P10921	At3g62030	2.85013	peptidyl-prolyl cis-trans isomerase, chloroplast / cyclophilin / rotamase / cyclosporin A-binding protein (ROC4) identical to peptidyl-prolyl cis-trans isomerase, chloroplast precursor, PPIase (cyclophilin, cyclosporin A-binding protein) [Arabidopsis...
A_84_P20361	At3g57920	2.84725	squamosa promoter-binding protein, putative similar to squamosa promoter binding protein-like 9 [Arabidopsis thaliana] GI:5931677; contains Pfam profile PF03110: SBP domain [At3g57920.1]
A_84_P14327	At1g78090	2.84683	trehalose-6-phosphate phosphatase (TPPB) identical to trehalose-6-phosphate phosphatase (AtTPPB) GI:2944180 [Arabidopsis thaliana] [At1g78090.1]
A_84_P10849	At3g45280	2.84484	syntaxin 72 (SYP72) identical to syntaxin of plants 72 (SYP72) (GI:13811650)[Arabidopsis thaliana]; identified as SYP72 in Sanderfoot, A.A., et al, Plant Physiology 124:1558-69(2000); syntaxin 8 - Homo sapiens, EMBL:AF115323 [At3g45280.1]
A_84_P155805	At5g15350	2.84472	plastocyanin-like domain-containing protein contains plastocyanin-like domain Pfam:PF02298 [At5g15350.1]
A_84_P19811	At5g13060	2.84024	armadillo/beta-catenin repeat family protein / BTB/POZ domain-containing protein contains armadillo/beta-catenin-like repeats, Pfam:PF00514 and a BTB/POZ domain, Pfam:PF00651 [At5g13060.1]
A_84_P243195	At4g29310	2.83815	expressed protein [At4g29310.1]
A_84_P541401	At4g18425	2.83196	expressed protein contains Pfam profile PF05078: Protein of unknown function (DUF679) [At4g18425.1]
A_84_P310613	At2g26020	2.82864	plant defensin-fusion protein, putative (PDF1.2b) plant defensin protein family member, personal communication, Bart Thomma (Bart.Thomma@agr.kuleuven.ac.be); similar to antifungal protein 1 preprotein [Raphanus sativus] gi|609322|gb|AAA69541...
A_84_P19179	At2g26180	2.82674	calmodulin-binding family protein low similarity to SF16 protein [Helianthus annuus] GI:560150; contains Pfam profile PF00612: IQ calmodulin-binding motif [At2g26180.1]
A_84_P13169	At5g66330	2.82627	leucine-rich repeat family protein contains leucine rich-repeat domains Pfam:PF00560, INTERPRO:IPR001611; contains similarity to Hcr2-5B [Lycopersicon esculentum] gi|3894391|gb|AAC78595 [At5g66330.1]
A_84_P177214	At5g19600	2.8219	sulfate transporter, putative similar to sulfate transporter [Arabidopsis thaliana] GI:2285885; contains Pfam profiles PF00916: Sulfate transporter family, PF01740: STAS domain; supporting cDNA gi|14141683|dbj|AB061739.1| [At5g19600.1]
A_84_P184024	At2g37100	2.81882	protamine P1 family protein contains Pfam PF00260: Protamine P1 [At2g37100.1]
A_84_P14489	At2g13610	2.81733	ABC transporter family protein [At2g13610.1]
A_84_P23108	At3g20200	2.81479	protein kinase family protein contains protein kinase domain, Pfam:PF00069 [At3g20200.1]
A_84_P559359	At5g57785	2.81011	expressed protein [At5g57785.1]
A_84_P12306	At1g64510	2.80642	ribosomal protein S6 family protein similar to plastid ribosomal protein S6 precursor GB:AAF64311 GI:7582401 from [Spinacia oleracea] [At1g64510.1]
A_84_P23492	At5g45680	2.79826	FK506-binding protein 1 (FKBP13) identical to Probable FKBP-type peptidyl-prolyl cis-trans isomerase 3, chloroplast precursor (Ppiase) (Rotamase) (SP:Q9SCY2) / FK506 binding protein 1 (GI:21535744) [Arabidopsis thaliana]; contains Pfam PF00254:...
A_84_P136505	At5g45040	2.79301	cytochrome c6 (ATC6) identical to c6 type cytochrome [Arabidopsis thaliana] gi|19571824|emb|CAD27418 [At5g45040.1]
A_84_P587219	At1g69526	2.78992	UbiE/COQ5 methyltransferase family protein low similarity to SP|Q05197 Phosphatidylethanolamine N-methyltransferase (EC 2.1.1.17) [Rhodopseudomonas sphaeroides] {Rhodobacter sphaeroides}; contains Pfam profile PF01209: methlytransferase, UbiE/COQ5...
A_84_P568966	At5g04790	2.78805	hypothetical protein [At5g04790.1]
A_84_P596907	At1g20870	2.78563	expressed protein [At1g20870.1]
A_84_P11063	At4g38950	2.78526	kinesin motor family protein similar to AtNACK1 kinesin-like protein (GI:19979627) [Arabidopsis thaliana]; similar to kinesin-like protein NACK1 (GI:19570247) [Nicotiana tabacum] [At4g38950.1]
A_84_P12403	At1g80280	2.77899	hydrolase, alpha/beta fold family protein contains Pfam profile: PF00561 alpha/beta hydrolase fold [At1g80280.1]
A_84_P22218	At3g50240	2.77368	kinesin motor protein-related KINESIN-LIKE PROTEIN KIF4, Homo sapiens, EMBL:AF179308 [At3g50240.1]
A_84_P16443	At3g06770	2.76551	glycoside hydrolase family 28 protein / polygalacturonase (pectinase) family protein weak similarity to polygalacturonase [Persea americana] GI:166951; contains PF00295: Glycosyl hydrolases family 28 (polygalacturonases) [At3g06770.1]
A_84_P515014	At5g48920	2.76501	hydroxyproline-rich glycoprotein family protein contains proline-rich extensin domains, INTERPRO:IPR002965 [At5g48920.1]
A_84_P126261	At4g21445	2.76013	expressed protein [At4g21445.1]
A_84_P14429	At2g41340	2.75564	eukaryotic rpb5 RNA polymerase subunit family protein similar to SP|Q09191 DNA-directed RNA polymerases II 24 kDa polypeptide (EC 2.7.7.6) {Schizosaccharomyces pombe}; contains Pfam profiles PF03871: RNA polymerase Rpb5 N-terminal domain, PF01191: RNA...
A_84_P522242	At1g07985	2.75426	Expressed protein [At1g07985.1]
A_84_P260340	At1g76240	2.74917	expressed protein contains Pfam profile PF03087: Arabidopsis protein of unknown function [At1g76240.1]
A_84_P16562	At3g54560	2.74772	histone H2A.F/Z identical to GI:2407800 [At3g54560.1]
A_84_P20058	At2g30420	2.74469	myb family transcription factor contains Pfam profile: PF00249 myb-like DNA-binding domain [At2g30420.1]
A_84_P10491	At1g53920	2.74392	GDSL-motif lipase/hydrolase family protein similar to Anther-specific proline-rich proteins SP|P40603 SP|P40602 from {Arabidopsis thaliana}; contains Pfam profile PF00657: GDSL-like Lipase/Acylhydrolase [At1g53920.1]
A_84_P553543	At2g38620	2.73766	cell divsion control protein, putative similar to SWISS-PROT:P25859 cell division control protein 2 homolog B [Arabidopsis thaliana]; contains protein kinase domain, Pfam:PF00069 [At2g38620.1]
A_84_P16745	At4g15500	2.73671	UDP-glucoronosyl/UDP-glucosyl transferase family protein contains Pfam profile: PF00201 UDP-glucoronosyl and UDP-glucosyl transferase [At4g15500.1]
A_84_P139099	At5g45490	2.73571	disease resistance protein-related contains Pfam domain, PF00931: NB-ARC domain, a novel signalling motif found in plant resistance gene products [At5g45490.1]
A_84_P18444	At3g52630	2.73308	hypothetical protein [At3g52630.1]
A_84_P158795	At4g13540	2.72727	expressed protein [At4g13540.1]
A_84_P16885	At5g49360	2.72324	glycosyl hydrolase family 3 protein [At5g49360.1]
A_84_P85229	At4g28310	2.71962	expressed protein [At4g28310.1]
A_84_P19591	At1g19450	2.71761	integral membrane protein, putative / sugar transporter family protein similar to GB:U43629 GI:1209756 integral membrane protein from [Beta vulgaris]; contains Pfam profile PF00083: major facilitator superfamily protein; contains TIGRfam TIGR00879:...
A_84_P136215	At1g32080	2.71721	membrane protein, putative contains 12 transmembrane domains; similar to yohK (GI:405873) [Escherichia coli] [At1g32080.1]
A_84_P22691	At1g33770	2.71223	protein kinase family protein contains Pfam domain, PF00069: Protein kinase domain [At1g33770.1]
A_84_P16948	At5g65730	2.70947	xyloglucan:xyloglucosyl transferase, putative / xyloglucan endotransglycosylase, putative / endo-xyloglucan transferase, putative similar to endo-xyloglucan transferase GI:2244732 from [Gossypium hirsutum] [At5g65730.1]
A_84_P103276	At5g02160	2.70791	expressed protein [At5g02160.1]
A_84_P12630	At3g01490	2.70742	protein kinase, putative similar to ATMRK1 [Arabidopsis thaliana] gi|2351097|dbj|BAA22079 [At3g01490.1]
A_84_P228559	At3g52540	2.70702	ovate family protein 52% similar to ovate protein (GI:23429649) [Lycopersicon esculentum]; contains TIGRFAM TIGR01568 : uncharacterized plant-specific domain TIGR01568 [At3g52540.1]
A_84_P11435	At1g72970	2.70513	glucose-methanol-choline (GMC) oxidoreductase family protein similar to mandelonitrile lyase from Prunus serotina [SP|P52706, SP|P52707]; contains Pfam profile PF00732 GMC oxidoreductase [At1g72970.1]
A_84_P13046	At5g26200	2.70461	mitochondrial substrate carrier family protein contains Pfam profile: PF00153 mitochondrial carrier protein [At5g26200.1]
A_84_P17735	At5g10530	2.69986	lectin protein kinase, putative similar to receptor lectin kinase 3 [Arabidopsis thaliana] gi|4100060|gb|AAD00733; contains protein kinase domain, Pfam:PF00069; contains legume lectins alpha and beta domains, Pfam:PF00138 and Pfam:PF00139 [At5g10530.1]
A_84_P20252	At3g26690	2.69886	MutT/nudix family protein similar to SP|Q09790 Diadenosine 5',5'''-P1,P6-hexaphosphate hydrolase (EC 3.6.1.-) (Ap6A hydrolase) {Schizosaccharomyces pombe}; contains Pfam profile PF00293: NUDIX domain [At3g26690.1]
A_84_P20892	At1g48350	2.69425	ribosomal protein L18 family protein similar to ribosomal protein L18 GI:3980238 from [Thermotoga maritima] [At1g48350.1]
A_84_P560889	At4g17245	2.68764	zinc finger (C3HC4-type RING finger) family protein contains Pfam profile: PF00097 zinc finger, C3HC4 type (RING finger) [At4g17245.1]
A_84_P23399	At5g07080	2.68147	transferase family protein similar to 10-deacetylbaccatin III-10-O-acetyl transferase - Taxus cuspidata, AF193765, EMBL:AF193765; contains Pfam transferase family domain PF00248 [At5g07080.1]
A_84_P15585	At1g48480	2.6804	leucine-rich repeat transmembrane protein kinase, putative contains similarity to many predicted protein kinases [At1g48480.1]
A_84_P90109	At3g05800	2.67958	expressed protein [At3g05800.1]
A_84_P10695	At1g67830	2.67719	GDSL-motif lipase/hydrolase family protein similar to early nodulin ENOD8 [Medicago sativa] GI:304037, elicitor-induced glycoprotein iEP4 [Daucus carota] GI:1911765, lanatoside 15'-O-acetylesterase [Digitalis lanata] GI:3688284; contains Pfam profile...
A_84_P20800	At1g17700	2.67471	prenylated rab acceptor (PRA1) family protein weak similarity to prenylated Rab acceptor 1 (PRA1) [Homo sapiens] GI:4877285; contains Pfam profile PF03208: Prenylated rab acceptor (PRA1) [At1g17700.1]
A_84_P14379	At1g14440	2.67313	zinc finger homeobox family protein / ZF-HD homeobox family protein [At1g14440.1]
A_84_P12781	At3g54400	2.67025	aspartyl protease family protein contains Pfam profile: PF00026 eukaryotic aspartyl protease [At3g54400.1]
A_84_P19113	At2g39880	2.66679	myb family transcription factor (MYB25) contains Pfam profile: PF00249 myb-like DNA-binding domain [At2g39880.1]
A_84_P305660	At4g03110	2.66409	RNA-binding protein, putative similar to Etr-1 [Danio rerio] GI:7670536, BRUNO-like 6 RNA-binding protein [Homo sapiens] GI:15341327, CUG-BP and ETR-3 like factor 3 [Homo sapiens] GI:12746392; contains InterPro entry IPR000504: RNA-binding region...
A_84_P15512	At3g23670	2.66034	phragmoplast-associated kinesin-related protein, putative similar to kinesin like protein GB:CAB10194 from [Arabidopsis thaliana] [At3g23670.1]
A_84_P52700	At2g35190	2.66033	novel plant SNARE 11 (NPSN11) contains 1 transmembrane domain; identical to Novel plant SNARE 11 (AtNPSN11) (Swiss-Prot:Q944A9) [Arabidopsis thaliana] [At2g35190.1]
A_84_P21743	At1g33811	2.65641	GDSL-motif lipase/hydrolase family protein similar to family II lipases EXL3 GI:15054386, EXL1 GI:15054382, EXL2 GI:15054384 from [Arabidopsis thaliana]; contains Pfam profile PF00657: GDSL-like Lipase/Acylhydrolase [At1g33811.1]
A_84_P608557	At1g68585	2.65494	expressed protein [At1g68585.1]
A_84_P16570	At3g56230	2.65349	speckle-type POZ protein-related contains Pfam PF00651 : BTB/POZ domain; similar to Speckle-type POZ protein (SP:O43791) [Homo sapiens] [At3g56230.1]
A_84_P51520	At5g17670	2.65058	expressed protein [At5g17670.1]
A_84_P11724	At3g16150	2.64708	L-asparaginase, putative / L-asparagine amidohydrolase, putative similar to Swiss-Prot:P30364 L-asparaginase (EC 3.5.1.1) (L-asparagine amidohydrolase) [Lupinus angustifolius] [At3g16150.1]
A_84_P199234	At5g47190	2.64689	ribosomal protein L19 family protein similar to plastid ribosomal protein L19 precursor [Spinacia oleracea] gi|7582403|gb|AAF64312 [At5g47190.1]
A_84_P265370	At2g01860	2.64275	pentatricopeptide (PPR) repeat-containing protein contains Pfam profile PF01535: PPR repeat [At2g01860.1]
A_84_P11091	At5g02400	2.64084	protein phosphatase 2C family protein / PP2C family protein similar to protein phosphatase-2c (GI:3608412) [Mesembryanthemum crystallinum]; contains Pfam PF00481 : Protein phosphatase 2C domain [At5g02400.1]
A_84_P282820	At2g44040	2.63947	dihydrodipicolinate reductase family protein weak similarity to SP|Q52419 Dihydrodipicolinate reductase (EC 1.3.1.26) (DHPR) {Pseudomonas syringae} ; contains Pfam profiles PF01113: Dihydrodipicolinate reductase N-terminus, PF05173:...
A_84_P195044	At1g09575	2.63013	expressed protein contains Pfam domain, PF04678: Protein of unknown function, DUF607 [At1g09575.1]
A_84_P13708	At3g50570	2.6274	hydroxyproline-rich glycoprotein family protein contains proline-rich protein domains, INTERPRO:IPR000694 [At3g50570.1]
A_84_P82789	At4g15830	2.62623	expressed protein [At4g15830.1]
A_84_P296824	At3g15450	2.6252	expressed protein similar to auxin down-regulated protein ARG10 [Vigna radiata] GI:2970051, wali7 (aluminum-induced protein) [Triticum aestivum] GI:451193 [At3g15450.1]
A_84_P11330	At1g11545	2.62473	xyloglucan:xyloglucosyl transferase, putative / xyloglucan endotransglycosylase, putative / endo-xyloglucan transferase, putative similar to endo-xyloglucan transferase GI:2244732 from [Gossypium hirsutum] [At1g11545.1]
A_84_P103846	At4g28190	2.62449	expressed protein [At4g28190.1]
A_84_P19616	At5g07200	2.62321	gibberellin 20-oxidase identical to GI:1109699 [At5g07200.1]
A_84_P18056	At1g77870	2.62294	expressed protein similar to geranylgeranylated protein ATGP4 [GI:4097567] [At1g77870.1]
A_84_P12487	At1g14390	2.62028	leucine-rich repeat transmembrane protein kinase, putative similar to putative receptor-like protein kinase GI:2947063 from [Arabidopsis thaliana] [At1g14390.1]
A_84_P147348	At2g40020	2.61938	expressed protein [At2g40020.1]
A_84_P18645	At1g27210	2.61478	expressed protein [At1g27210.1]
A_84_P23675	At1g80850	2.60609	methyladenine glycosylase family protein similar to SP|P05100 DNA-3-methyladenine glycosylase I (EC 3.2.2.20) (3-methyladenine-DNA glycosylase I, constitutive) {Escherichia coli}; contains Pfam profile PF03352: Methyladenine glycosylase [At1g80850.1]
A_84_P536189	At5g05240	2.6053	expressed protein similar to unknown protein (gb AAD32815.2) [At5g05240.1]
A_84_P21799	At1g03230	2.60502	extracellular dermal glycoprotein, putative / EDGP, putative similar to extracellular dermal glycoprotein EDGP precursor [Daucus carota] GI:285741 [At1g03230.1]
A_84_P20669	At5g49450	2.60227	bZIP family transcription factor similar to bZIP transcription factor GI:1769891 from [Arabidopsis thaliana] [At5g49450.1]
A_84_P295834	At5g40942	2.60212	ribonucleoside-diphosphate reductase small chain, putative / ribonucleotide reductase, putative similar to ribonucleotide reductase R2 [Nicotiana tabacum] GI:1044912; contains Pfam profile PF00268: Ribonucleotide reductase, small chain [At5g40942.1]
A_84_P220798	At2g15300	2.60118	leucine-rich repeat transmembrane protein kinase, putative [At2g15300.1]
A_84_P23695	At1g09250	2.59939	expressed protein [At1g09250.1]
A_84_P13247	At1g62520	2.59847	expressed protein [At1g62520.1]
A_84_P11311	At1g56720	2.58319	protein kinase family protein contains protein kinase domain, Pfam:PF00069 [At1g56720.1]
A_84_P18018	At1g78850	2.58133	curculin-like (mannose-binding) lectin family protein low similarity to ser/thr protein kinase from Zea mays [GI:2598067]; contains Pfam lectin (probable mannose binding) domain PF01453 [At1g78850.1]
A_84_P19383	At3g50870	2.57983	zinc finger (GATA type) family protein Arabidopsis thaliana mRNA for GATA transcription factor 3, PID:e1254739 [At3g50870.1]
A_84_P545080	At5g14510	2.5714	armadillo/beta-catenin repeat family protein contains Pfam profile: PF00514 armadillo/beta-catenin-like repeat [At5g14510.1]
A_84_P15346	At2g15680	2.57139	calmodulin-related protein, putative similar to calmodulin-related protein 2, touch-induced SP:P25070 from [Arabidopsis thaliana] [At2g15680.1]
A_84_P14215	At1g70210	2.57037	cyclin delta-1 (CYCD1) nearly identical to SP|P42751 Cyclin delta-1 {Arabidopsis thaliana} [At1g70210.1]
A_84_P23290	At4g23290	2.56672	protein kinase family protein contains Pfam domain PF00069: Protein kinase domain [At4g23290.1]
A_84_P569474	At2g27385	2.56398	expressed protein [At2g27385.1]
A_84_P74474	At2g38320	2.56086	expressed protein [At2g38320.1]
A_84_P601718	At3g23740	2.56026	expressed protein [At3g23740.1]
A_84_P190014	At4g36030	2.55971	armadillo/beta-catenin repeat family protein contains Pfam profile: PF00514 armadillo/beta-catenin-like repeat [At4g36030.1]
A_84_P524502	At3g59900	2.55427	expressed protein hypothetical protein At2g44080 - Arabidopsis thaliana, EMBL:AC004005 [At3g59900.1]
A_84_P19849	At1g35680	2.55354	50S ribosomal protein L21, chloroplast / CL21 (RPL21) identical to 50S ribosomal protein L21, chloroplast precursor (CL21) [Arabidopsis thaliana] SWISS-PROT:P51412 [At1g35680.1]
A_84_P19869	At1g04020	2.54839	zinc finger (C3HC4-type RING finger) family protein / BRCT domain-containing protein contains Pfam domain, PF00533: BRCA1 C Terminus (BRCT) domain [At1g04020.1]
A_84_P173611	At2g41170	2.54651	F-box family protein contains Pfam PF00646: F-box domain; similar to SKP1 interacting partner 2 (SKIP2) TIGR_Ath1:At5g67250 [At2g41170.1]
A_84_P21380	At4g18760	2.54362	leucine-rich repeat family protein contains leucine rich-repeat domains Pfam:PF00560, INTERPRO:IPR001611 [At4g18760.1]
A_84_P13787	At4g08160	2.54311	glycosyl hydrolase family 10 protein / carbohydrate-binding domain-containing protein ; contains Pfam profiles PF00331: Glycosyl hydrolase family 10, PF02018: Carbohydrate binding domain [At4g08160.1]
A_84_P286700	At4g39630	2.54113	expressed protein [At4g39630.1]
A_84_P246035	At1g50010	2.53929	tubulin alpha-2/alpha-4 chain (TUA2) identical to tubulin alpha-2/alpha-4 chain SP|P29510 GB:P29510 from [Arabidopsis thaliana] [At1g50010.1]
A_84_P18126	At1g18250	2.53801	thaumatin, putative identical to SP|P50699 Thaumatin-like protein precursor {Arabidopsis thaliana}; strong similarity to pathogenesis-related group 5 protein GI:2749943 from [Brassica rapa] [At1g18250.1]
A_84_P599360	At5g24316	2.53572	proline-rich family protein contains proline-rich extensin domains, INTERPRO:IPR002965 [At5g24316.1]
A_84_P285960	At5g52910	2.53439	timeless family protein contains Pfam domains PF05029: Timeless protein C terminal region and PF04821: Timeless protein [At5g52910.1]
A_84_P21446	At4g34160	2.53044	cyclin delta-3 (CYCD3) identical to SP|P42753 Cyclin delta-3 {Arabidopsis thaliana} [At4g34160.1]
A_84_P19395	At3g53530	2.52882	heavy-metal-associated domain-containing protein low similarity to gi:3168840 copper homeostasis factor; contains Pfam heavy-metal-associated domain PF00403 [At3g53530.1]
A_84_P20340	At3g53380	2.52876	lectin protein kinase family protein contains Pfam domains, PF00069: Protein kinase domain, PF00138: Legume lectins alpha domain, and PF00139: Legume lectins beta domain [At3g53380.1]
A_84_P296664	At3g21550	2.52715	expressed protein contains Pfam profile PF05078: Protein of unknown function (DUF679) [At3g21550.1]
A_84_P576311	At3g06160	2.52388	transcriptional factor B3 family protein contains Pfam profile PF02362: B3 DNA binding domain [At3g06160.1]
A_84_P17917	At5g08280	2.52263	hydroxymethylbilane synthase / porphobilinogen deaminase, chloroplast / pre-uroporphyrinogen synthase identical to SP|Q43316 [At5g08280.1]
A_84_P11734	At3g25920	2.5211	50S ribosomal protein L15, chloroplast (CL15) identical to GB:P25873 from [Arabidopsis thaliana] [At3g25920.1]
A_84_P14990	At5g48450	2.51923	multi-copper oxidase type I family protein contains Pfam profile: PF00394 Multicopper oxidase; also similar to l-ascorbate oxidase and pollen-specific protein [At5g48450.1]
A_84_P577378	At1g63855	2.51719	expressed protein [At1g63855.2]
A_84_P18569	At4g25240	2.51688	multi-copper oxidase type I family protein pollen-specific protein precursor -Nicotiana tabacum, PID:g19902; contains Pfam profile: PF00394 Multicopper oxidase [At4g25240.1]
A_84_P11643	At2g23590	2.51629	hydrolase, alpha/beta fold family protein similar to ethylene-induced esterase [Citrus sinensis] GI:14279437, polyneuridine aldehyde esterase [Rauvolfia serpentina] GI:6651393; contains Pfam profile PF00561: hydrolase, alpha/beta fold family...
A_84_P200834	At1g58070	2.51628	expressed protein [At1g58070.1]
A_84_P582075	At3g14170	2.50973	expressed protein [At3g14170.1]
A_84_P10989	At4g21270	2.50826	kinesin-like protein A (KATA) [At4g21270.1]
A_84_P591443	At5g63140	2.49989	calcineurin-like phosphoesterase family protein contains Pfam profile: PF00149 calcineurin-like phosphoesterase [At5g63140.1]
A_84_P16559	At3g53900	2.49969	uracil phosphoribosyltransferase, putative / UMP pyrophosphorylase, putative / UPRTase, putative similar to SP|P50926 Uracil phosphoribosyltransferase (EC 2.4.2.9) (UMP pyrophosphorylase) (UPRTase) {Lactococcus lactis}; contains Pfam profile PF00156:...
A_84_P16236	At1g18650	2.4968	glycosyl hydrolase family protein 17 similar to beta-1,3-glucanase GI:15150341 from [Camellia sinensis]; C-terminal homology only [At1g18650.1]
A_84_P15978	At5g60020	2.49496	laccase, putative / diphenol oxidase, putative similar to laccase LAC2-4, Liriodendron tulipifera, EMBL:LTU73106 [GI:1621467] [At5g60020.1]
A_84_P17767	At5g24490	2.49294	30S ribosomal protein, putative similar to SP|P19954 Plastid-specific 30S ribosomal protein 1, chloroplast precursor (CS-S5) (CS5) (S22) (Ribosomal protein 1) (PSRP-1) {Spinacia oleracea}; contains Pfam profile PF02482: Sigma 54 modulation protein /...
A_84_P181024	At1g35530	2.49152	DEAD/DEAH box helicase, putative low similarity to RNA helicase/RNAseIII CAF protein [Arabidopsis thaliana] GI:6102610; contains Pfam profiles PF00270: DEAD/DEAH box helicase, PF00271: Helicase conserved C-terminal domain [At1g35530.1]
A_84_P191924	At5g46690	2.48527	basic helix-loop-helix (bHLH) family protein contains similarity to bHLH DNA-binding protein [At5g46690.1]
A_84_P22031	At2g22990	2.48227	sinapoylglucose:malate sinapoyltransferase (SNG1) similar to serine carboxypeptidase I precursor (SP:P37890) [Oryza sativa]; contains Pfam profile PF00450: Serine carboxypeptidase; identical to cDNA sinapoylglucose:malate sinapoyltransferase (SNG1)...
A_84_P21791	At1g09390	2.48226	GDSL-motif lipase/hydrolase family protein Similar to early nodulin ENOD8 [Medicago sativa] GI:304037, lanatoside 15'-O-acetylesterase [Digitalis lanata] GI:3688284, elicitor-induced glycoprotein iEP4 [Daucus carota] GI:1911765; contains InterPro...
A_84_P594084	At5g52220	2.48217	expressed protein ; expression supported by MPSS [At5g52220.1]
A_84_P195544	At4g02800	2.4805	expressed protein similar to A. thaliana hypothetical protein T6B20.12 (1946366) [At4g02800.1]
A_84_P16644	At4g13260	2.47623	flavin-containing monooxygenase / FMO (YUCCA2) identical to gi:16555354 [At4g13260.1]
A_84_P20377	At3g62160	2.47003	transferase family protein low similarity to Taxus cuspidata transferases: 10-deacetylbaccatin III-10-O-acetyl transferase GI:6746554, taxadienol acetyl transferase GI:6978038, 2-debenzoyl-7,13-diacetylbaccatin III-2-O-benzoyl transferase GI:11559716;...
A_84_P21947	At1g44110	2.46976	cyclin, putative similar to mitotic cyclin a2-type [Glycine max] GI:857397, cyclin A-like protein [Nicotiana tabacum] GI:1064927; contains Pfam profiles PF00134: Cyclin, N-terminal domain, PF02984: Cyclin, C-terminal domain [At1g44110.1]
A_84_P12484	At1g58170	2.4675	disease resistance-responsive protein-related / dirigent protein-related similar to dirigent protein [Thuja plicata] gi|6694699|gb|AAF25360; similar to pathogenesis-related protein [Pisum sativum] gi|4585273|gb|AAD25355 [At1g58170.1]
A_84_P16504	At3g20670	2.46709	histone H2A, putative strong similarity to histone H2A GB:AAF64418 GI:7595337 from Arabidopsis thaliana, Triticum aestivum GI:536892; contains Pfam profile PF00125 Core histone H2A/H2B/H3/H4 [At3g20670.1]
A_84_P551689	At2g06925	2.46707	phospholipase A2 family protein similar to secretory low molecular weight phospholipase A2 beta [Arabidopsis thaliana] GI:25992715; contains INTERPRO domain IPR001211 phospholipase A2 [At2g06925.1]
A_84_P298464	At4g34220	2.46231	leucine-rich repeat transmembrane protein kinase, putative protein kinase TMKL1, Arabidopsis thaliana, PID:E353150 [At4g34220.1]
A_84_P144469	At1g27460	2.46032	calmodulin-binding protein similar to calmodulin-binding protein MPCBP [Zea mays] GI:10086260; contains Pfam profile PF00515: TPR Domain [At1g27460.1]
A_84_P14440	At2g46710	2.45775	rac GTPase activating protein, putative similar to rac GTPase activating protein 2 [Lotus japonicus] GI:3695061; contains Pfam profiles PF00620: RhoGAP domain, PF00786: P21-Rho-binding domain [At2g46710.1]
A_84_P230529	At4g26530	2.45592	fructose-bisphosphate aldolase, putative strong similarity to SP|P22197 Fructose-bisphosphate aldolase, cytoplasmic isozyme (EC 4.1.2.13) {Arabidopsis thaliana} [At4g26530.1]
A_84_P14223	At1g05310	2.45357	pectinesterase family protein contains Pfam profile: PF01095 pectinesterase [At1g05310.1]
A_84_P21927	At1g22590	2.4487	MADS-box family protein similar to putative DNA-binding protein GI:6714399 from [Arabidopsis thaliana]; MADS-box protein AGL87 [At1g22590.1]
A_84_P21857	At1g69770	2.44796	chromomethylase 3 (CMT3) nearly identical to chromomethylase CMT3 [Arabidopsis thaliana] GI:14583092, GI:14647157 [At1g69770.1]
A_84_P22360	At4g26660	2.44479	expressed protein weak similarity to phragmoplast-associated kinesin-related protein 1 [Arabidopsis thaliana] GI:8745333 [At4g26660.1]
A_84_P16672	At4g24140	2.44376	hydrolase, alpha/beta fold family protein low similarity to 2-hydroxy-6-oxo-7-methylocta-2,4-dienoate hydrolase [Pseudomonas putida] GI:2822275, hydroxymuconic semialdehyde hydrolase, Pseudomonas stutzeri, AF039534; contains Pfam profile PF00561:...
A_84_P17663	At4g34320	2.4408	expressed protein similar to At14a, GI:11994571 and GI:11994573 [Arabidopsis thaliana] [At4g34320.1]
A_84_P18962	At1g75550	2.44052	glycine-rich protein [At1g75550.1]
A_84_P238183	At3g23880	2.43686	F-box family protein contains F-box domain Pfam:PF00646 [At3g23880.1]
A_84_P197314	At2g24090	2.43504	ribosomal protein L35 family protein contains Pfam profile PF01632: ribosomal protein L35 [At2g24090.1]
A_84_P546148	At4g01580	2.43254	transcriptional factor B3 family protein contains Pfam profile PF02362: B3 DNA binding domain [At4g01580.1]
A_84_P501388	At3g51220	2.43193	expressed protein contains Pfam doamin PF05701: Plant protein of unknown function (DUF827) [At3g51220.1]
A_84_P21254	At1g34355	2.43187	forkhead-associated domain-containing protein / FHA domain-containing protein [At1g34355.1]
A_84_P15388	At2g29300	2.4313	tropinone reductase, putative / tropine dehydrogenase, putative similar to tropinone reductase SP:P50165 from [Datura stramonium] [At2g29300.1]
A_84_P197454	At5g02550	2.43018	expressed protein [At5g02550.1]
A_84_P502262	At3g46320	2.42515	histone H4 nearly identical to histone H4 [Arabidopsis thaliana] GI:166740 [At3g46320.1]
A_84_P506967	At5g22240	2.42431	ovate family protein 60% similar to ovate protein (GI:23429649) [Lycopersicon esculentum]; contains TIGRFAM TIGR01568 : uncharacterized plant-specific domain TIGR01568 [At5g22240.1]
A_84_P567922	At3g59250	2.42375	F-box family protein contains F-box domain Pfam:PF00646 [At3g59250.1]
A_84_P218248	At2g01590	2.42374	expressed protein [At2g01590.1]
A_84_P14500	At2g45970	2.42207	cytochrome P450, putative [At2g45970.1]
A_84_P14160	At1g62045	2.41689	expressed protein [At1g62045.1]
A_84_P70304	At3g21310	2.41516	expressed protein contains Pfam profile PF03267: Arabidopsis protein of unknown function, DUF266 [At3g21310.1]
A_84_P97126	At4g28430	2.40921	reticulon family protein contains Pfam profile PF02453: Reticulon [At4g28430.1]
A_84_P22143	At3g25100	2.40689	cell division control protein-related contains weak similarity to cell division control protein 45 homolog (Suppressor of nda4 protein) (Swiss-Prot:O74113) [Schizosaccharomyces pombe] [At3g25100.1]
A_84_P152028	At3g56650	2.40672	thylakoid lumenal 20 kDa protein SP:Q9LXX5; PMID:11719511; F22K20.16 - Arabidopsis thaliana, EMBL:AC002291; [At3g56650.1]
A_84_P15126	At1g69160	2.4053	expressed protein [At1g69160.1]
A_84_P542466	At5g36800	2.40498	expressed protein [At5g36800.1]
A_84_P20301	At1g02730	2.40404	cellulose synthase family protein similar to cellulose synthase catalytic subunit [gi:13925881] from Nicotiana alata, cellulose synthase-4 [gi:9622880] from Zea mays [At1g02730.1]
A_84_P76784	At4g26690	2.40364	glycerophosphoryl diester phosphodiesterase family protein weak similarity to glycerophosphodiester phosphodiesterase [Borrelia hermsii] GI:1399038; contains Pfam profile PF03009: Glycerophosphoryl diester phosphodiesterase family [At4g26690.1]
A_84_P16508	At3g06140	2.40293	zinc finger (C3HC4-type RING finger) family protein contains Pfam profile: PF00097 Zinc finger, C3HC4 type (RING finger) [At3g06140.1]
A_84_P19056	At1g68780	2.4027	leucine-rich repeat family protein contains leucine rich-repeat (LRR) domains Pfam:PF00560, INTERPRO:IPR001611; contains similarity to disease resistance protein [Lycopersicon esculentum] gi|3894383|gb|AAC78591 [At1g68780.1]
A_84_P14089	At5g60490	2.40253	fasciclin-like arabinogalactan-protein (FLA12) [At5g60490.1]
A_84_P11707	At3g09580	2.40216	amine oxidase family protein low similarity to SP|P28553 Phytoene dehydrogenase, chloroplast precursor (Phytoene desaturase) from Glycine max; contains Pfam profile PF01593 amine oxidase, flavin-containing [At3g09580.1]
A_84_P13967	At1g49750	2.40069	leucine-rich repeat family protein contains leucine-rich repeats, Pfam:PF00560 [At1g49750.1]
A_84_P13854	At4g28080	2.39506	expressed protein [At4g28080.1]
A_84_P16455	At3g18010	2.39463	homeobox-leucine zipper transcription factor family protein similar to wuschel protein (GI:22087128) [Arabidopsis thaliana]; similar to HB2 homeodomain protein GB:CAA09367 from [Populus tremula x Populus tremuloides] [At3g18010.1]
A_84_P133465	At2g40400	2.39371	expressed protein similar to GI:7572912 (At3g56140)[Arabidopsis thaliana] [At2g40400.1]
A_84_P20390	At4g01310	2.39263	ribosomal protein L5 family protein contains Pfam profiles PF00673: ribosomal L5P family C-terminus, PF00281: ribosomal protein L5 [At4g01310.1]
A_84_P23418	At5g12860	2.39177	oxoglutarate/malate translocator, putative similar to 2-oxoglutarate/malate translocator precursor, spinach, SWISSPROT:Q41364 [At5g12860.1]
A_84_P116602	At2g01830	2.38994	histidine kinase (AHK4) (WOL) identical to histidine kinase AHK4 [Arabidopsis thaliana] gi|13537200|dbj|BAB40776; contains Pfam profiles PF03924: CHASE domain, PF02518: ATPase, histidine kinase-, DNA gyrase B-, and HSP90-like domain protein, PF00512:...
A_84_P22810	At1g73830	2.38707	basic helix-loop-helix (bHLH) family protein contains Pfam profile: PF00010 helix-loop-helix DNA-binding domain [At1g73830.1]
A_84_P156545	At5g59970	2.38596	histone H4 identical to histone H4 from Lycopersicon esculentum GI:297150, Lolium temulentum SP|P02308, Acropora formosa GI:455652, Citrus jambhiri GI:16797797 [At5g59970.1]
A_84_P145279	At3g49900	2.3852	BTB/POZ domain-containing protein contains BTB/POZ domain, INTERPRO:IPR000210 [At3g49900.1]
A_84_P95079	At5g38610	2.38478	invertase/pectin methylesterase inhibitor family protein low similarity to pistil-specific gene sts15 [Solanum tuberosum] GI:1616628; contains Pfam profile PF04043: Plant invertase/pectin methylesterase inhibitor [At5g38610.1]
A_84_P19987	At1g52990	2.38462	thioredoxin family protein similar to SP|P48384 Thioredoxin M-type, chloroplast precursor (TRX-M) {Pisum sativum}; contains Pfam profile PF00085: Thioredoxin [At1g52990.1]
A_84_P17049	At1g23020	2.38448	ferric-chelate reductase, putative similar to ferric-chelate reductase (FRO1) [Pisum sativum] GI:15341529; contains Pfam profile PF01794: Ferric reductase like transmembrane component [At1g23020.1]
A_84_P15037	At5g61070	2.3835	histone deacetylase family protein (HDA18) identical to HDA18 [Arabidopsis thaliana] GI:21105769; similar to SP|Q9UBN7 Histone deacetylase 6 (HD6) {Homo sapiens}; contains Pfam profile PF00850: Histone deacetylase family [At5g61070.1]
A_84_P126121	At3g27640	2.38265	transducin family protein / WD-40 repeat family protein contains seven WD-40 G-protein beta repeats; similar to RA-regulated nuclear matrix-associated protein (GI:14161320) {Homo sapiens} [At3g27640.1]
A_84_P12166	At5g51560	2.37934	leucine-rich repeat transmembrane protein kinase, putative [At5g51560.1]
A_84_P597003	At1g64980	2.3783	expressed protein [At1g64980.1]
A_84_P22397	At4g35100	2.37757	plasma membrane intrinsic protein (SIMIP) nearly identical to plasma membrane intrinsic protein [Arabidopsis thaliana] GI:2306917 [At4g35100.1]
A_84_P597304	At3g44960	2.3766	expressed protein ; expression supported by MPSS [At3g44960.1]
A_84_P588374	At3g44735	2.37521	phytosulfokines-related contains similarities to phytosulfokines from [Arabidopsis thaliana] [At3g44735.1]
A_84_P21091	At2g17630	2.37513	phosphoserine aminotransferase, putative similar to Phosphoserine aminotransferase, chloroplast precursor (PSAT) (SP:Q96255) [Arabidopsis thaliana]; contains TIGRFAM TIGR01364: phosphoserine aminotransferase; contains Pfam PF00266: aminotransferase,...
A_84_P20048	At1g14345	2.37328	expressed protein contains one transmembrane domain [At1g14345.1]
A_84_P19204	At2g24230	2.37221	leucine-rich repeat transmembrane protein kinase, putative [At2g24230.1]
A_84_P159165	At1g17030	2.36908	expressed protein [At1g17030.1]
A_84_P21755	At1g23480	2.36558	glycosyl transferase family 2 protein similar to cellulose synthase from Agrobacterium tumeficiens [gi:710492] and Agrobacterium radiobacter [gi:710493]; contains Pfam glycosyl transferase, group 2 family protein domain PF00535 isoform contains GG...
A_84_P554291	At1g68230	2.36485	reticulon family protein (RTNLB14) contains Pfam profile PF02453: Reticulon [At1g68230.1]
A_84_P512824	At3g06870	2.36328	proline-rich family protein contains proline-rich extensin domains, INTERPRO:IPR002965 [At3g06870.1]
A_84_P100286	At3g08600	2.36282	expressed protein [At3g08600.1]
A_84_P16656	At4g20140	2.36183	leucine-rich repeat transmembrane protein kinase, putative Cf-2.2, Lycopersicon pimpinellifolium, PIR:T10515 [At4g20140.1]
A_84_P10915	At3g60440	2.36012	expressed protein [At3g60440.1]
A_84_P16750	At4g16970	2.35971	protein kinase family protein contains protein kinase domain, Pfam:PF00069 [At4g16970.1]
A_84_P81799	At2g28190	2.3591	superoxide dismutase [Cu-Zn], chloroplast (SODCP) / copper/zinc superoxide dismutase (CSD2) identical to GP:3273753:AF061519 [At2g28190.1]
A_84_P580219	At2g42110	2.35901	expressed protein [At2g42110.1]
A_84_P14393	At2g25880	2.35801	serine/threonine protein kinase, putative similar to serine/threonine kinase Ayk1 [Mus musculus] gi|1763647|gb|AAB62982 [At2g25880.1]
A_84_P175251	At3g17680	2.3571	expressed protein similar to GB:AAD49756 from [Arabidopsis thaliana] [At3g17680.1]
A_84_P304630	At4g34260	2.35651	expressed protein [At4g34260.1]
A_84_P10706	At2g41090	2.35515	calmodulin-like calcium-binding protein, 22 kDa (CaBP-22) identical to SP|P30187 22 kDa calmodulin-like calcium-binding protein (CABP-22) [Arabidopsis thaliana] [At2g41090.1]
A_84_P281230	At5g15160	2.34764	bHLH family protein [At5g15160.1]
A_84_P568630	At2g42170	2.34571	actin, putative similar to actin 2 [Arabidopsis thaliana] gi|9293903|dbj|BAB01806 [At2g42170.1]
A_84_P193504	At1g32090	2.34556	early-responsive to dehydration protein-related / ERD protein-related similar to ERD4 protein (early-responsive to dehydration stress) [Arabidopsis thaliana] GI:15375406; contains Pfam profile PF02714: Domain of unknown function DUF221 [At1g32090.1]
A_84_P292994	At4g12980	2.34194	auxin-responsive protein, putative similar to auxin-induced protein AIR12 GI:11357190 [Arabidopsis thaliana] [At4g12980.1]
A_84_P13045	At5g26000	2.33815	glycosyl hydrolase family 1 protein contains Pfam PF00232 : Glycosyl hydrolase family 1 domain; TIGRFAM TIGR01233: 6-phospho-beta-galactosidase; identical to Myrosinase precursor (Sinigrinase) (SP:P37702) [Arabidopsis thaliana] [At5g26000.1]
A_84_P11543	At1g27880	2.33167	ATP-dependent DNA helicase, putative similar to SP|O94761 ATP-dependent DNA helicase Q4 (RecQ4) {Homo sapiens}; contains Pfam profiles PF00270: DEAD/DEAH box helicase, PF00271: Helicase conserved C-terminal domain [At1g27880.1]
A_84_P534517	At5g47440	2.33142	expressed protein strong similarity to unknown protein (pir||G71442) [At5g47440.1]
A_84_P10788	At3g25900	2.33124	homocysteine S-methyltransferase 1 (HMT-1) identical to GB:AAF23821 from [Arabidopsis thaliana] [At3g25900.1]
A_84_P11685	At3g01480	2.33111	peptidyl-prolyl cis-trans isomerase, putative / cyclophilin, putative / rotamase, putative similar to peptidyl-prolyl cis-trans isomerase, chloroplast precursor (40 kDa thylakoid lumen PPIase, 40 kDa thylakoid lumen rotamase) [Spinacia oleracea]...
A_84_P10914	At3g60220	2.33093	zinc finger (C3HC4-type RING finger) family protein (ATL4) contains Pfam profile: PF00097 zinc finger, C3HC4 type (RING finger) [At3g60220.1]
A_84_P11041	At4g33110	2.32748	coclaurine N-methyltransferase, putative similar to coclaurine N-methyltransferase [Coptis japonica] GI:16754879; contains Pfam profile PF02353: Cyclopropane-fatty-acyl-phospholipid synthase [At4g33110.1]
A_84_P256220	At1g10780	2.32603	F-box family protein ; similar to SKP1 interacting partner 2 (SKIP2) TIGR_Ath1:At5g67250 [At1g10780.1]
A_84_P18039	At1g20930	2.321	cell division control protein, putative cdc2MsF [Medicago sativa] gi|1806146|emb|CAA65982 [At1g20930.1]
A_84_P18415	At3g45850	2.32089	kinesin motor protein-related kinesin-related protein TKRP125, Nicotiana tabacum, PIR:T02017 [At3g45850.1]
A_84_P307290	At1g54740	2.32071	expressed protein [At1g54740.1]
A_84_P537312	At1g08160	2.32032	harpin-induced protein-related / HIN1-related / harpin-responsive protein-related weak similarity to hin1 [Nicotiana tabacum] GI:1619321 [At1g08160.1]
A_84_P143949	At5g22340	2.31809	expressed protein [At5g22340.1]
A_84_P78179	At4g33270	2.31653	WD-40 repeat family protein contains 6 WD-40 repeats (PF00400); WD-repeat protein -Daucus carota,PID:g2253631 [At4g33270.1]
A_84_P17574	At4g09160	2.31595	SEC14 cytosolic factor family protein / phosphoglyceride transfer family protein similar to polyphosphoinositide binding protein Ssh1p (GI:2739044) {Glycine max}; similar to polyphosphoinositide binding protein Ssh2, Glycine max, gb:T05953; contains...
A_84_P12200	At5g60660	2.3144	major intrinsic family protein / MIP family protein similar to mipC protein GI:1657948 from [Mesembryanthemum crystallinum] [At5g60660.1]
A_84_P20880	At1g10810	2.31256	aldo/keto reductase family protein contains Pfam profile PF00248: oxidoreductase, aldo/keto reductase family [At1g10810.1]
A_84_P18160	At1g35170	2.31143	expressed protein [At1g35170.1]
A_84_P16520	At1g02640	2.3093	glycosyl hydrolase family 3 protein similar to beta-xylosidase GB:Z84377 GI:2102655 from [Aspergillus niger] [At1g02640.1]
A_84_P173411	At3g22210	2.30566	expressed protein [At3g22210.1]
A_84_P13432	At1g32100	2.30353	pinoresinol-lariciresinol reductase, putative similar to pinoresinol-lariciresinol reductase TH1 [Tsuga heterophylla][GI:7578915]; contains isoflavone reductase domain PF02716 [At1g32100.1]
A_84_P63544	At1g73655	2.30087	immunophilin / FKBP-type peptidyl-prolyl cis-trans isomerase family protein similar to (Peptidyl-prolyl cis-trans isomerase) (PPiase) (Rotamase) (SP:Q26486) [Spodoptera frugiperda]; contains Pfam PF00254: peptidyl-prolyl cis-trans isomerase, FKBP-type...
A_84_P238393	At4g22900	2.29291	expressed protein [At4g22900.1]
A_84_P19062	At1g52230	2.29255	photosystem I reaction center subunit VI, chloroplast, putative / PSI-H, putative (PSAH2) identical to SP|Q9SUI6; similar to PSI-H precursor [Nicotiana sylvestris] GI:407355; contains Pfam profile PF03244: Photosystem I reaction centre subunit VI...
A_84_P18723	At5g27450	2.29026	mevalonate kinase (MK) identical to mevalonate kinase [Arabidopsis thaliana] SWISS-PROT:P46086 [At5g27450.1]
A_84_P11098	At5g04770	2.28982	amino acid permease family protein similar to cationic amino acid transporter-1 [Rattus norvegicus] GI:1589917; contains Pfam profile PF00324: Amino acid permease [At5g04770.1]
A_84_P219958	At5g42760	2.28837	O-methyltransferase N-terminus domain-containing protein contains Pfam profile PF02409: O-methyltransferase N-terminus [At5g42760.1]
A_84_P23081	At3g26060	2.28396	peroxiredoxin Q, putative similar to peroxiredoxin Q [Sedum lineare] GI:6899842; contains Pfam profile: PF00578 AhpC/TSA (alkyl hydroperoxide reductase and thiol-specific antioxidant) family [At3g26060.1]
A_84_P88029	At3g17380	2.28293	meprin and TRAF homology domain-containing protein / MATH domain-containing protein similar to ubiquitin-specific protease 12 [Arabidopsis thaliana] GI:11993471; contains Pfam profile PF00917: MATH domain [At3g17380.1]
A_84_P16907	At5g55830	2.28283	lectin protein kinase, putative similar to receptor lectin kinase 3 [Arabidopsis thaliana] gi|4100060|gb|AAD00733; contains protein kinase domain, Pfam:PF00069; contains legume lectins alpha and beta domains, Pfam:PF00138 and Pfam:PF00139 [At5g55830.1]
A_84_P22803	At1g69740	2.28073	porphobilinogen synthase, putative / delta-aminolevulinic acid dehydratase, putative similar to delta-aminolevulinic acid dehydratase (Alad) GI:493019 [SP|P43210] from Glycine max, SP|P24493 from Spinacia oleracea, SP|P30124 from Pisum sativum...
A_84_P12141	At1g66230	2.27476	myb family transcription factor (MYB20) similar to myb-related transcription factor GI:1430846 from [Lycopersicon esculentum]; contains PFAM profile: Myb DNA binding domain PF00249 [At1g66230.1]
A_84_P15957	At5g54600	2.27244	50S ribosomal protein L24, chloroplast (CL24) identical to SP|P92959 50S ribosomal protein L24, chloroplast precursor {Arabidopsis thaliana} [At5g54600.1]
A_84_P103886	At2g30010	2.26719	expressed protein [At2g30010.1]
A_84_P593573	At2g30820	2.26621	expressed protein [At2g30820.1]
A_84_P12366	At1g20850	2.26594	cysteine endopeptidase, papain-type (XCP2) identical to papain-type cysteine endopeptidase XCP2 GI:6708183 from [Arabidopsis thaliana] [At1g20850.1]
A_84_P18657	At5g03150	2.26567	zinc finger (C2H2 type) family protein contains Pfam domain, PF00096: Zinc finger, C2H2 type [At5g03150.1]
A_84_P285150	At2g35210	2.26414	human Rev interacting-like family protein / hRIP family protein similar to ARFGAP1 protein GI:7211442 from [Homo sapiens]; contains InterPro accession IPR001164: Human Rev interacting-like protein (hRIP) [At2g35210.1]
A_84_P157715	At1g72930	2.26201	Toll-Interleukin-Resistance (TIR) domain-containing protein domain signature TIR exists, suggestive of a disease resistance protein. [At1g72930.1]
A_84_P19090	At1g70430	2.25995	protein kinase family protein contains protein kinase domain, Pfam:PF00069 [At1g70430.1]
A_84_P276170	At1g09200	2.2584	histone H3 identical to histone H3 from Zea mays SP|P05203, Medicago sativa GI:166384, Encephalartos altensteinii SP|P08903, Pisum sativum SP|P02300; contains Pfam profile PF00125 Core histone H2A/H2B/H3/H4 [At1g09200.1]
A_84_P20139	At1g19620	2.25567	expressed protein [At1g19620.1]
A_84_P196854	At5g52960	2.2539	expressed protein similar to unknown protein (pir |S77140) [At5g52960.1]
A_84_P10579	At1g78970	2.25364	lupeol synthase (LUP1) / 2,3-oxidosqualene-triterpenoid cyclase identical to lupeol synthase GI:1762150 from [Arabidopsis thaliana], 2,3-oxidosqualene-triterpenoid cyclase [Arabidopsis thaliana] GI:2738027; contains Pfam profile PF00432:...
A_84_P11475	At1g14700	2.25342	purple acid phosphatase, putative contains Pfam profile: PF00149 calcineurin-like phosphoesterase; similar to purple acid phosphatase (GI:20257479) [Arabidopsis thaliana] [At1g14700.1]
A_84_P15535	At3g15050	2.25305	calmodulin-binding family protein similar to SF16 protein [Helianthus annuus] GI:560150; contains Pfam profile PF00612: IQ calmodulin-binding motif [At3g15050.1]
A_84_P12285	At1g44000	2.25147	expressed protein [At1g44000.1]
A_84_P18216	At2g05790	2.25018	glycosyl hydrolase family 17 protein similar to elicitor inducible chitinase Nt-SubE76 GI:11071974 from [Nicotiana tabacum] [At2g05790.1]
A_84_P215268	At1g14180	2.24972	expressed protein [At1g14180.1]
A_84_P299990	At5g43750	2.24913	expressed protein [At5g43750.1]
A_84_P501342	At3g23805	2.24893	rapid alkalinization factor (RALF) family protein similar to RALF precursor [Nicotiana tabacum] GI:16566316 [At3g23805.1]
A_84_P12414	At1g50490	2.24875	ubiquitin-conjugating enzyme 20 (UBC20) nearly identical to ubiquitin-conjugating enzyme UBC20 [Arabidopsis thaliana] GI:22530867; contains Pfam profile PF00179: Ubiquitin-conjugating enzyme [At1g50490.1]
A_84_P13065	At5g39080	2.2476	transferase family protein similar to anthocyanin 5-aromatic acyltransferase from Gentiana triflora GI:4185599, malonyl CoA:anthocyanin 5-O-glucoside-6'''-O-malonyltransferase from Perilla frutescens GI:17980232, Salvia splendens GI:17980234; contains...
A_84_P10101	At4g34610	2.24722	homeodomain-containing protein similaritry to homeotic protein BEL1, Arabidopsis thaliana, PIR2:A57632 [At4g34610.1]
A_84_P154475	At3g52150	2.2423	RNA recognition motif (RRM)-containing protein similar to chloroplast RNA-binding protein cp33 [Arabidopsis thaliana] GI:681912; contains InterPro entry IPR000504: RNA-binding region RNP-1 (RNA recognition motif) (RRM) domain [At3g52150.1]
A_84_P272390	At2g45180	2.24226	protease inhibitor/seed storage/lipid transfer protein (LTP) family protein similar to 14 kDa polypeptide [Catharanthus roseus] GI:407410; contains Pfam protease inhibitor/seed storage/LTP family domain PF00234 [At2g45180.1]
A_84_P62760	At4g26555	2.24149	immunophilin / FKBP-type peptidyl-prolyl cis-trans isomerase family protein similar to FK506-binding protein (Peptidyl-prolyl cis-trans isomerase) (PPiase) (Rotamase) (SP:P25138) [{Neisseria meningitidis]; contains Pfam profile: PF00254 FKBP-type...
A_84_P535920	At3g15560	2.23956	expressed protein [At3g15560.1]
A_84_P156385	At5g66230	2.23947	expressed protein [At5g66230.1]
A_84_P10530	At1g75780	2.23881	tubulin beta-1 chain (TUB1) nearly identical to SP|P12411 Tubulin beta-1 chain {Arabidopsis thaliana} [At1g75780.1]
A_84_P12052	At5g07280	2.23874	leucine-rich repeat protein kinase, putative / extra sporogenous cells (ESP) identical to extra sporogenous cells [Arabidopsis thaliana] gi|23304947|emb|CAD42912; contains Pfam domains PF00560: Leucine Rich Repeat and PF00069: Protein kinase domain...
A_84_P23768	At1g30100	2.23738	9-cis-epoxycarotenoid dioxygenase, putative / neoxanthin cleavage enzyme, putative / carotenoid cleavage dioxygenase, putative similar to 9-cis-epoxycarotenoid dioxygenase GI:6715257 from [Phaseolus vulgaris] [At1g30100.1]
A_84_P124342	At5g59080	2.23534	expressed protein [At5g59080.1]
A_84_P17167	At1g72730	2.23448	eukaryotic translation initiation factor 4A, putative / eIF-4A, putative similar to Eukaryotic initiation factor 4A-10 GB:P41382 [Nicotiana tabacum]; identical to (putative) RNA helicase GB:CAA09211 [Arabidopsis thaliana] (Nucleic Acids Res. 27 (2),...
A_84_P13774	At4g02060	2.22957	prolifera protein (PRL) / DNA replication licensing factor Mcm7 (MCM7) identical to DNA replication licensing factor Mcm7 SP|P43299 PROLIFERA protein {Arabidopsis thaliana}; contains Pfam profile PF00493: MCM2/3/5 family [At4g02060.1]
A_84_P21965	At2g14890	2.2281	arabinogalactan-protein (AGP9) identical to gi|10880495|gb|AAG24277 [At2g14890.1]
A_84_P17136	At1g74970	2.228	ribosomal protein S9 (RPS9) identical to ribosomal protein S9 [Arabidopsis thaliana] GI:5456946 [At1g74970.1]
A_84_P15138	At1g03780	2.22796	targeting protein-related similar to microtubule-associated protein / targeting protein for Xklp2 ((TPX2) GI:8926138) {Homo sapiens}; similar to Restricted expression proliferation associated protein 100 (p100) (Differentially expressed in lung cells...
A_84_P14425	At2g38620	2.22421	cell divsion control protein, putative similar to SWISS-PROT:P25859 cell division control protein 2 homolog B [Arabidopsis thaliana]; contains protein kinase domain, Pfam:PF00069 [At2g38620.1]
A_84_P21023	At2g40490	2.22351	uroporphyrinogen decarboxylase, putative / UPD, putative similar to uroporphyrinogen decarboxylase (chloroplast) from Nicotiana tabacum [SP|Q42967], Hordeum vulgare [SP|Q42855], Zea mays [SP|O81220]; contains Pfam domain uroporphyrinogen decarboxylase...
A_84_P218638	At4g37110	2.2223	expressed protein [At4g37110.1]
A_84_P87309	At5g43060	2.22025	cysteine proteinase, putative / thiol protease, putative similar to cysteine proteinase RD21A precursor (thiol protease) GI:435619, SP:P43297 from [Arabidopsis thaliana] [At5g43060.1]
A_84_P538534	At2g47360	2.21959	expressed protein [At2g47360.1]
A_84_P17723	At5g07030	2.21798	aspartyl protease family protein contains Pfam profile:PF00026 eukaryotic aspartyl protease [At5g07030.1]
A_84_P157075	At5g58360	2.21708	ovate family protein 69% similar to ovate protein (GI:23429649) [Lycopersicon esculentum]; contains TIGRFAM TIGR01568 : uncharacterized plant-specific domain TIGR01568 [At5g58360.1]
A_84_P14375	At1g57820	2.21421	zinc finger (C3HC4-type RING finger) family protein low similarity to nuclear protein np95 [Mus musculus] GI:4220590; contains Pfam profiles PF02182: YDG/SRA domain, PF00097: Zinc finger, C3HC4 type (RING finger), PF00628: PHD-finger [At1g57820.1]
A_84_P21744	At1g01620	2.21399	plasma membrane intrinsic protein 1C (PIP1C) / aquaporin PIP1.3 (PIP1.3) / transmembrane protein B (TMPB) identical to plasma membrane intrinsic protein 1c SP:Q08733 from [Arabidopsis thaliana] [At1g01620.1]
A_84_P13569	At2g23770	2.21102	protein kinase family protein / peptidoglycan-binding LysM domain-containing protein contains Pfam domains, PF00069: Protein kinase domain and PF01476: LysM domain [At2g23770.1]
A_84_P558306	At5g01910	2.20939	hypothetical protein [At5g01910.1]
A_84_P296944	At1g33480	2.20885	zinc finger (C3HC4-type RING finger) family protein contains Pfam profile: PF00097 zinc finger, C3HC4 type (RING finger) [At1g33480.1]
A_84_P22693	At1g69040	2.205	ACT domain containing protein (ACR4) low similarity to uridylyltransferase [Gluconacetobacter diazotrophicus] GI:17226253; contains Pfam profile PF01842: ACT domain [At1g69040.1]
A_84_P15933	At5g47770	2.20444	farnesyl pyrophosphate synthetase 1, mitochondrial (FPS1) / FPP synthetase 1 / farnesyl diphosphate synthase 1 identical to SP|Q09152 Farnesyl pyrophosphate synthetase 1, mitochondrial precursor (FPP synthetase 1) (FPS 1) (Farnesyl diphosphate...
A_84_P17493	At3g51280	2.20397	male sterility MS5, putative similar to male sterility MS5 [Arabidopsis thaliana] GI:3859112; contains Pfam profile PF00515 TPR Domain [At3g51280.1]
A_84_P15367	At1g11190	2.20356	bifunctional nuclease (BFN1) identical to bifunctional nuclease bfn1 [Arabidopsis thaliana] gi|4099831|gb|AAD00693 [At1g11190.1]
A_84_P178184	At5g15580	2.20249	expressed protein unknown protein F14P3.18 - Arabidopsis thaliana, EMBL:AC009755 [At5g15580.1]
A_84_P521551	At2g01755	2.20118	hypothetical protein [At2g01755.1]
A_84_P24051	At3g13120	2.20003	30S ribosomal protein S10, chloroplast, putative similar to 30S ribosomal protein S10 GB:P02364 [Escherichia coli] (est matches suggest the N-terminal extension) [At3g13120.1]
A_84_P20044	At1g07320	2.19926	50S ribosomal protein L4, chloroplast (CL4) identical to SP:O50061 from [Arabidopsis thaliana] [At1g07320.1]
A_84_P139809	At3g48420	2.19766	haloacid dehalogenase-like hydrolase family protein low similarity to SP|P95649 CbbY protein {Rhodobacter sphaeroides}; contains InterPro accession IPR005834: Haloacid dehalogenase-like hydrolase [At3g48420.1]
A_84_P283770	At3g27540	2.19286	glycosyl transferase family 17 protein low similarity to beta-1,4-mannosyl-glycoprotein beta-1,4-N-acetylglucosaminyltransferase (EC 2.4.1.144) from Mus musculus [SP|Q10470], Rattus norvegicus [SP|Q02527], Homo sapiens [SP|Q09327] ; contains Pfam...
A_84_P173921	At2g47440	2.19283	DNAJ heat shock N-terminal domain-containing protein contains Pfam profiles PF00226: DnaJ domain, PF00515: TPR Domain; similar to GP|2104534|AF001308 (T10M13.11) [At2g47440.1]
A_84_P20905	At1g32990	2.19002	ribosomal protein L11 family protein similar to chloroplast ribosomal protein L11 GI:21312 from [Spinacia oleracea] [At1g32990.1]
A_84_P506024	At5g07770	2.18999	formin homology 2 domain-containing protein / FH2 domain-containing protein contains formin homology 2 domain, Pfam:PF02181 [At5g07770.1]
A_84_P13859	At4g29240	2.18899	leucine-rich repeat family protein / extensin family protein contains Pfam PF00560: Leucine Rich Repeat domains; similar to leucine-rich repeat/extensin 1 (GI:13809918) [Arabidopsis thaliana] [At4g29240.1]
A_84_P10057	At4g24670	2.18872	alliinase family protein contains Pfam profiles: PF04864 allinase C-terminal domain, PF04863 alliinase EGF-like domain [At4g24670.1]
A_84_P258560	At5g54970	2.18684	expressed protein [At5g54970.1]
A_84_P23157	At3g48730	2.18644	glutamate-1-semialdehyde 2,1-aminomutase 2 (GSA 2) / glutamate-1-semialdehyde aminotransferase 2 (GSA-AT 2) identical to GSA2 [SP|Q42522] [At3g48730.1]
A_84_P601491	At1g78180	2.18615	mitochondrial substrate carrier family protein contains Pfam profile: PF00153 mitochondrial carrier protein [At1g78180.1]
A_84_P20729	At5g65010	2.18499	asparagine synthetase 2 (ASN2) identical to asparagine synthetase (ASN2) [Arabidopsis thaliana] GI:3859536 [At5g65010.1]
A_84_P95346	At5g52970	2.1842	thylakoid lumen 15.0 kDa protein SP:Q9LVV5; similar to unknown protein (pir |S77462) [At5g52970.1]
A_84_P18613	At1g27120	2.18	galactosyltransferase family protein contains Pfam profile:PF01762 galactosyltransferase [At1g27120.1]
A_84_P576643	At2g37950	2.17928	zinc finger (C3HC4-type RING finger) family protein contains Pfam profile PF00097: Zinc finger, C3HC4 type (RING finger); contains PROSITE PS00190: Cytochrome c family heme-binding site signature [At2g37950.1]
A_84_P17287	At2g28740	2.17684	histone H4 identical to histone H4 from Lycopersicon esculentum GI:297150, Lolium temulentum SP|P02308, Acropora formosa GI:455652, Citrus jambhiri GI:16797797 [At2g28740.1]
A_84_P273620	At3g16370	2.17438	GDSL-motif lipase/hydrolase family protein similar to family II lipases EXL3 GI:15054386, EXL1 GI:15054382, EXL2 GI:15054384 from [Arabidopsis thaliana]; contains Pfam profile: PF00657 Lipase Acylhydrolase with GDSL-like motif [At3g16370.1]
A_84_P575411	At1g05440	2.17428	expressed protein ; expression supported by MPSS [At1g05440.1]
A_84_P305320	At5g22310	2.17253	expressed protein [At5g22310.1]
A_84_P15560	At3g30180	2.17138	cytochrome P450, putative similar to cytochrome P450 homolog (SP:U54770) [Lycopersicon esculentum] [At3g30180.1]
A_84_P23309	At4g27370	2.16945	myosin family protein contains Pfam profiles: PF00063 myosin head (motor domain), PF00612 IQ calmodulin-binding motif [At4g27370.1]
A_84_P137179	At5g62550	2.16906	expressed protein [At5g62550.1]
A_84_P23848	At2g25060	2.16843	plastocyanin-like domain-containing protein [At2g25060.1]
A_84_P21226	At3g15190	2.16832	chloroplast 30S ribosomal protein S20, putative contains Pfam profile: PF01649 ribosomal protein S20 [At3g15190.1]
A_84_P10198	At5g22920	2.16708	zinc finger (C3HC4-type RING finger) family protein contains Pfam profiles:PF05495 CHY zinc finger, PF00097 zinc finger, C3HC4 type (RING finger) [At5g22920.1]
A_84_P16534	At3g48160	2.16683	transcription factor, putative / E2F-like repressor E2L3 (E2L3) identical to E2F-like repressor E2L3 [Arabidopsis thaliana] GI:20502508 [At3g48160.1]
A_84_P133915	At2g42220	2.16682	rhodanese-like domain-containing protein contains rhodanese-like domain PF:00581 [At2g42220.1]
A_84_P23223	At3g56910	2.16646	expressed protein [At3g56910.1]
A_84_P18033	At1g65710	2.16519	expressed protein ; expression supported by MPSS [At1g65710.1]
A_84_P12591	At2g38140	2.16455	chloroplast 30S ribosomal protein S31 (PSRP4) [At2g38140.1]
A_84_P179694	At5g26670	2.16371	pectinacetylesterase, putative similar to pectinacetylesterase precursor GI:1431629 from [Vigna radiata] [At5g26670.1]
A_84_P21246	At3g43960	2.16342	cysteine proteinase, putative contains similarity to cysteine proteinase RD21A (thiol protease) GI:435619, SP:P43297 from [Arabidopsis thaliana] [At3g43960.1]
A_84_P10999	At4g23750	2.16271	AP2 domain-containing transcription factor, putative DNA-binding protein Pti6 - Lycopersicon esculentum,PID:g2213785 [At4g23750.1]
A_84_P22033	At2g02500	2.16148	expressed protein contains Pfam profile: PF01128 uncharacterized protein family UPF0007; identical to GP:12697583 2-C-methyl-D-erythritol 4-phosphate cytidyltransferase {Arabidopsis thaliana}; identical to cDNA...
A_84_P583430	At5g66310	2.16124	kinesin motor family protein contains Pfam domain, PF00225: Kinesin motor domain [At5g66310.1]
A_84_P211208	At3g27830	2.16102	50S ribosomal protein L12-1, chloroplast (CL12-A) identical to ribosomal protein L12 GB:X68046 [Arabidopsis thaliana] (J. Biol. Chem. 269 (10), 7330-7336 (1994)) [At3g27830.1]
A_84_P16518	At1g02720	2.15948	glycosyl transferase family 8 protein low similarity to putative glycosyl transferase from Neisseria gonorrhoeae [GI:595812]; contains Pfam glycosyl transferase family 8 domain PF01501 [At1g02720.1]
A_84_P12672	At3g15680	2.15898	zinc finger (Ran-binding) family protein contains Pfam domain, PF00641: Zn-finger in Ran binding protein and others [At3g15680.1]
A_84_P17229	At2g43560	2.1576	immunophilin / FKBP-type peptidyl-prolyl cis-trans isomerase family protein identical to Probable FKBP-type peptidyl-prolyl cis-trans isomerase 2, chloroplast precursor (Ppiase) (Rotamase) (SP:O22870)[Arabidopsis thaliana]; contains Pfam PF00254:...
A_84_P12589	At2g37470	2.15633	histone H2B, putative strong similarity to histone H2B from Lycopersicon esculentum GI:3021483, GI:3021485, Capsicum annuum SP|O49118; contains Pfam profile PF00125 Core histone H2A/H2B/H3/H4 [At2g37470.1]
A_84_P16087	At1g61500	2.15556	S-locus protein kinase, putative similar to KI domain interacting kinase 1 [Zea mays] gi|2735017|gb|AAB93834; contains S-locus glycoprotein family domain, Pfam:PF00954 [At1g61500.1]
A_84_P112522	At4g17560	2.15204	ribosomal protein L19 family protein similar to plastid ribosomal protein L19 precursor [Spinacia oleracea] gi|7582403|gb|AAF64312 [At4g17560.1]
A_84_P180124	At1g04360	2.15151	zinc finger (C3HC4-type RING finger) family protein contains Pfam profile: PF00097 zinc finger, C3HC4 type (RING finger) [At1g04360.1]
A_84_P592388	At5g43250	2.15131	transcription factor, putative similar to heme activated protein GI:6289057 from (Arabidopsis thaliana) GI:14577940 CCAAT-binding protein subunit HAP5 {Hypocrea jecorina} similar to Transcription factor GB:CAA74053 GI:2398533 from [Arabidopsis...
A_84_P197134	At5g16250	2.15062	expressed protein [At5g16250.1]
A_84_P12225	At5g66520	2.14886	pentatricopeptide (PPR) repeat-containing protein contains INTERPRO:IPR002885 PPR repeats [At5g66520.1]
A_84_P21006	At2g43750	2.14855	cysteine synthase, chloroplast / O-acetylserine (thiol)-lyase / O-acetylserine sulfhydrylase / cpACS1 (OASB) identical to SP|P47999 Cysteine synthase, chloroplast precursor (EC 4.2.99.8) (O-acetylserine sulfhydrylase) (O-acetylserine (Thiol)-lyase)...
A_84_P18746	At5g40950	2.1431	50S ribosomal protein L27, chloroplast, putative (RPL27) identical to SP|Q9FLN4 ribosomal protein L27, chloroplast precursor {Arabidopsis thaliana}; similar to SP|P30155 50S ribosomal protein L27, chloroplast precursor (CL27) {Nicotiana tabacum}...
A_84_P20384	At3g44890	2.14241	50S ribosomal protein L9, chloroplast (CL9) contains Pfam profile PF03948: Ribosomal protein L9, C-terminal domain; contains Pfam profile PF01281: ribosomal protein L9, N-terminal domain; contains TIGRfam profile TIGR00158: ribosomal protein L9...
A_84_P14198	At1g67400	2.14135	phagocytosis and cell motility protein ELMO1-related contains weak similarity to ELMO1 [Mus musculus] gi|16118551|gb|AAL14464 [At1g67400.1]
A_84_P16240	At1g19150	2.13731	chlorophyll A-B binding protein, putative / LHCI type II, putative very strong similarity to PSI type II chlorophyll a/b-binding protein Lhca2*1 GI:541565 from [Arabidopsis thaliana]; contains Pfam profile: PF00504 chlorophyll A-B binding protein...
A_84_P11047	At4g34620	2.13474	ribosomal protein S16 family protein ribosomal protein S16, Neurospora crassa, PIR2:A29927 [At4g34620.1]
A_84_P601063	At5g05940	2.13436	expressed protein contains Pfam profile PF03759: Domain of unknown function (DUF315) [At5g05940.1]
A_84_P18739	At5g39320	2.13378	UDP-glucose 6-dehydrogenase, putative very strong similarity to SP|Q96558 UDP-glucose 6-dehydrogenase (EC 1.1.1.22) (UDP-Glc dehydrogenase) (UDP-GlcDH) (UDPGDH) {Glycine max}; contains Pfam profiles PF03721: UDP-glucose/GDP-mannose dehydrogenase...
A_84_P12812	At3g62060	2.13371	pectinacetylesterase family protein similar to pectinacetylesterase precursor GI:1431629 from [Vigna radiata]; contains Pfam profile: PF03283 pectinacetylesterase [At3g62060.1]
A_84_P224829	At2g45190	2.13354	axial regulator YABBY1 (YABBY1) / abnormal floral organs protein (AFO) / filamentous flower protein (FIL) identical to YABBY1 [Arabidopsis thaliana] GI:4928749, abnormal floral organs protein (AFO) [Arabidopsis thaliana] GI:4322477; supporting cDNA...
A_84_P18447	At3g53190	2.13168	pectate lyase family protein similar to pectate lyase 2 GP:6606534 from [Musa acuminata] [At3g53190.1]
A_84_P17522	At3g57700	2.13139	protein kinase, putative contains protein kinase domain, Pfam:PF00069 [At3g57700.1]
A_84_P17162	At1g79850	2.13118	30S ribosomal protein S17, chloroplast / CS17 (RPS17) identical to 30S ribosomal protein S17, chloroplast precursor GB:P16180 [Arabidopsis thaliana] [At1g79850.1]
A_84_P20760	At5g19750	2.131	peroxisomal membrane 22 kDa family protein similar to SP|P42925 22 kDa peroxisomal membrane protein {Mus musculus}; contains Pfam profile PF04117: Mpv17 / PMP22 family [At5g19750.1]
A_84_P13090	At5g45950	2.13031	GDSL-motif lipase/hydrolase family protein similar to family II lipase EXL3 (GI:15054386) and EXL1 (GI:15054382) [Arabidopsis thaliana], anther-specific proline-rich protein APG [Arabidopsis thaliana] GI:22599; contains Pfam profile PF00657:...
A_84_P280900	At3g07350	2.13026	expressed protein contains Pfam profile PF04720: Protein of unknown function (DUF506) [At3g07350.1]
A_84_P275660	At5g56540	2.12984	arabinogalactan-protein (AGP14) identical to gi|10880505|gb|AAG24282 [At5g56540.1]
A_84_P17016	At1g17650	2.12891	6-phosphogluconate dehydrogenase NAD-binding domain-containing protein low similarity to SP|P23523 2-hydroxy-3-oxopropionate reductase (EC 1.1.1.60) (Tartronate semialdehyde reductase) {Escherichia coli}; contains Pfam profile PF03446: NAD binding...
A_84_P532236	At2g24395	2.1285	chaperone protein dnaJ-related contains Pfam PF00684 : DnaJ central domain (4 repeats) [At2g24395.1]
A_84_P156885	At5g03130	2.12771	hypothetical protein [At5g03130.1]
A_84_P62580	At2g34670	2.12617	proline-rich family protein contains proline-rich region, INTERPRO:IPR000694 [At2g34670.1]
A_84_P16874	At5g46530	2.12551	AWPM-19-like membrane family protein similar to ABA induced plasma membrane protein PM 19 [Triticum aestivum] GI:1724112; contains Pfam profile PF05512: AWPM-19-like family [At5g46530.1]
A_84_P11949	At1g32470	2.12533	glycine cleavage system H protein, mitochondrial, putative similar to SP|P25855 Glycine cleavage system H protein 1, mitochondrial precursor {Arabidopsis thaliana}; contains Pfam profile PF01597: Glycine cleavage H-protein [At1g32470.1]
A_84_P226469	At3g49260	2.12062	calmodulin-binding family protein low similarity to SF16 protein [Helianthus annuus] GI:560150; contains Pfam profile PF00612: IQ calmodulin-binding motif [At3g49260.1]
A_84_P548712	At5g49800	2.12011	expressed protein [At5g49800.1]
A_84_P101346	At2g44300	2.11953	lipid transfer protein-related low similarity to lipid transfer protein Picea abies GI:2627141; contains Pfam profile: PF00234: Protease inhibitor/seed storage/LTP family [At2g44300.1]
A_84_P137999	At3g12700	2.11908	aspartyl protease family protein contains Pfam PF00026: Eukaryotic aspartyl protease; similar to CND41, chloroplast nucleoid DNA binding protein (GI:2541876) [Nicotiana tabacum] [At3g12700.1]
A_84_P15703	At4g18340	2.11824	glycosyl hydrolase family 17 protein similar to elicitor inducible chitinase Nt-SubE76 GI:11071974 from [Nicotiana tabacum] [At4g18340.1]
A_84_P17919	At5g21170	2.1177	5'-AMP-activated protein kinase beta-2 subunit, putative similar to Swiss-Prot:Q9QZH4 5'-AMP-activated protein kinase, beta-2 subunit (AMPK beta-2 chain) [Rattus norvegicus] [At5g21170.1]
A_84_P529752	At3g28960	2.11603	amino acid transporter family protein low similarity to vesicular inhibitory amino acid transporter [Mus musculus] GI:2826776; contains INTERPRO:IPR002422 amino acid/polyamine transporter, family II [At3g28960.1]
A_84_P19772	At5g62180	2.11601	expressed protein similar to PrMC3, Pinus radiata, GI:5487873 [At5g62180.1]
A_84_P279850	At5g60630	2.11597	expressed protein predicted protein, Arabidopsis thaliana [At5g60630.1]
A_84_P17923	At5g28770	2.11527	bZIP transcription factor family protein similar to seed storage protein opaque-2(bZIP family)GI:168428 from Zea mays; contains Pfam profile PF00170: bZIP transcription factor; identical to cDNA bZIP protein BZO2H3 GI:10954098 [At5g28770.1]
A_84_P78669	At5g03120	2.11456	expressed protein [At5g03120.1]
A_84_P582082	At3g16370	2.1144	GDSL-motif lipase/hydrolase family protein similar to family II lipases EXL3 GI:15054386, EXL1 GI:15054382, EXL2 GI:15054384 from [Arabidopsis thaliana]; contains Pfam profile: PF00657 Lipase Acylhydrolase with GDSL-like motif [At3g16370.1]
A_84_P24010	At3g06740	2.11439	zinc finger (GATA type) family protein [At3g06740.1]
A_84_P114232	At5g65360	2.11411	histone H3 identical to histone H3 from Zea mays SP|P05203, Medicago sativa GI:166384, Encephalartos altensteinii SP|P08903, Pisum sativum SP|P02300; contains Pfam profile PF00125 Core histone H2A/H2B/H3/H4 [At5g65360.1]
A_84_P141889	At4g02530	2.11253	chloroplast thylakoid lumen protein SP:022773 ;TL16_ARATH [At4g02530.1]
A_84_P15557	At3g25660	2.11155	glutamyl-tRNA(Gln) amidotransferase, putative similar to SP|O06491 Glutamyl-tRNA(Gln) amidotransferase subunit A (EC 6.3.5.-) {Bacillus subtilis}; contains Pfam profile PF01425: Amidase [At3g25660.1]
A_84_P17245	At2g16850	2.11148	plasma membrane intrinsic protein, putative very strong similarity to plasma membrane intrinsic protein (SIMIP) [Arabidopsis thaliana] GI:2306917 [At2g16850.1]
A_84_P280940	At3g56100	2.10969	leucine-rich repeat transmembrane protein kinase, putative hypothetical proteins - Arabidopsis thaliana [At3g56100.1]
A_84_P10362	At5g13510	2.10852	ribosomal protein L10 family protein ribosomal protein L10- Nicotiana tabacum, EMBL:AB010879 [At5g13510.1]
A_84_P535900	At3g10405	2.10844	expressed protein [At3g10405.1]
A_84_P565111	At3g05900	2.10795	neurofilament protein-related similar to NF-180 (GI:632549) [Petromyzon marinus] similar to Neurofilament triplet H protein (200 kDa neurofilament protein) (Neurofilament heavy polypeptide) (NF-H) (Swiss-Prot:P12036) [Homo sapiens] [At3g05900.1]
A_84_P58560	At3g18800	2.10719	expressed protein [At3g18800.1]
A_84_P22560	At5g49160	2.1061	DNA (cytosine-5-)-methyltransferase (ATHIM) identical to SP|P34881 DNA (cytosine-5)-methyltransferase AthI (EC 2.1.1.37) {Arabidopsis thaliana} [At5g49160.1]
A_84_P278270	At1g33170	2.10508	dehydration-responsive family protein similar to early-responsive to dehydration stress ERD3 protein [Arabidopsis thaliana] GI:15320410; contains Pfam profile PF03141: Putative methyltransferase [At1g33170.1]
A_84_P291544	At4g00890	2.10431	proline-rich family protein contains proline-rich extensin domains, INTERPRO:IPR002965 [At4g00890.1]
A_84_P20292	At3g02380	2.10386	zinc finger protein CONSTANS-LIKE 2 (COL2) identical to putative flowering-time gene CONSTANS (COL2) GB:AAB67879 GI:1507699 SP:Q96502 (Arabidopsis thaliana) [At3g02380.1]
A_84_P23644	At1g08340	2.10371	rac GTPase activating protein, putative similar to rac GTPase activating protein 1 GI:3695059 from [Lotus japonicus]; contains Pfam profile PF00620: RhoGAP domain [At1g08340.1]
A_84_P13515	At2g42740	2.10369	60S ribosomal protein L11 (RPL11A) [At2g42740.1]
A_84_P10458	At1g54790	2.1033	GDSL-motif lipase/hydrolase family protein similar to early nodulin ENOD8 [Medicago sativa] GI:304037, elicitor-induced glycoprotein iEP4 [Daucus carota] GI:1911765, lanatoside 15'-O-acetylesterase [Digitalis lanata] GI:3688284; contains InterPro...
A_84_P548023	At1g31200	2.10183	expressed protein [At1g31200.1]
A_84_P19704	At1g68560	2.10171	alpha-xylosidase (XYL1) identical to alpha-xylosidase precursor GB:AAD05539 GI:4163997 from [Arabidopsis thaliana]; contains Pfam profile PF01055: Glycosyl hydrolases family 31; identical to cDNA alpha-xylosidase precursor (XYL1) partial cds...
A_84_P297414	At3g62070	2.1013	expressed protein hypothetical protein F14M4.23 - Arabidopsis thaliana, PIR:T02193 [At3g62070.1]
A_84_P15046	At5g63180	2.10011	pectate lyase family protein similar to pectate lyase GP:14289169 from [Salix gilgiana] [At5g63180.1]
A_84_P205958	At4g24930	2.10007	thylakoid lumenal 17.9 kDa protein, chloroplast SP:Q9SW33;GI:17369630;PMID:11719511; similar to expressed protein gi:12321169 {Oryza sativa} [At4g24930.1]
A_84_P161343	At5g01370	2.09935	expressed protein [At5g01370.1]
A_84_P13066	At5g39530	2.09922	expressed protein hypothetical protein, Synechocystis sp., PIR:S77152 [At5g39530.1]
A_84_P10075	At4g28500	2.09831	no apical meristem (NAM) family protein contains Pfam PF02365: No apical meristem (NAM) domain; [At4g28500.1]
A_84_P102136	At4g18740	2.0978	expressed protein [At4g18740.1]
A_84_P21332	At3g51870	2.09592	mitochondrial substrate carrier family protein peroxisomal Ca-dependent solute carrier - Oryctolagus cuniculus, EMBL:AF004161 [At3g51870.1]
A_84_P226959	At3g01680	2.09467	expressed protein [At3g01680.1]
A_84_P521838	At3g57160	2.0946	expressed protein [At3g57160.1]
A_84_P12785	At3g55330	2.09419	photosystem II reaction center PsbP family protein contains Pfam profile PF01789: PsbP [At3g55330.1]
A_84_P17352	At3g05140	2.09379	protein kinase family protein contains protein kinase domain, Pfam:PF00069 [At3g05140.1]
A_84_P10077	At4g28950	2.09241	Rac-like GTP-binding protein (ARAC7) identical to rac GTP binding protein Arac7 GI:3702962 from [Arabidopsis thaliana] [At4g28950.1]
A_84_P274410	At1g68330	2.092	expressed protein [At1g68330.1]
A_84_P17272	At2g01420	2.09196	auxin transport protein, putative similar to auxin transport protein PIN7[Arabidopsis thaliana] gi|5817305|gb|AAD52697 [At2g01420.1]
A_84_P17024	At1g23460	2.0886	polygalacturonase, putative / pectinase, putative similar to polygalacturonase GB:BAA88472 GI:6624205 from (Cucumis sativus); contains Pfam profile PF00295: Glycosyl hydrolases family 28 (polygalacturonases) [At1g23460.1]
A_84_P17141	At1g50590	2.0883	pirin, putative similar to SP|O00625 Pirin {Homo sapiens}; contains Pfam profile PF02678: Pirin [At1g50590.1]
A_84_P89869	At1g63310	2.0824	expressed protein similar to unknown protein GB:AAC69930 from [Arabidopsis thaliana] [At1g63310.1]
A_84_P550010	At2g36030	2.08216	hypothetical protein [At2g36030.1]
A_84_P274180	At1g66970	2.0814	glycerophosphoryl diester phosphodiesterase family protein contains Pfam PF03009 : Glycerophosphoryl diester phosphodiesterase family [At1g66970.1]
A_84_P23100	At3g15570	2.08041	phototropic-responsive NPH3 family protein contains NPH3 family domain, Pfam:PF03000 [At3g15570.1]
A_84_P589074	At2g25050	2.08035	formin homology 2 domain-containing protein / FH2 domain-containing protein contains formin homology 2 domain, Pfam:PF02128 [At2g25050.1]
A_84_P295884	At2g04780	2.08009	fasciclin-like arabinogalactan-protein (FLA7) identical to gi_13377782_gb_AAK20860 [At2g04780.1]
A_84_P23180	At3g53800	2.07946	armadillo/beta-catenin repeat family protein contains Pfam profile: PF00514 armadillo/beta-catenin-like repeat [At3g53800.1]
A_84_P19567	At4g37800	2.07795	xyloglucan:xyloglucosyl transferase, putative / xyloglucan endotransglycosylase, putative / endo-xyloglucan transferase, putative similar to N-terminal partial sequence of endo-xyloglucan transferase GI:2244732 from [Gossypium hirsutum] [At4g37800.1]
A_84_P21885	At1g74070	2.07666	peptidyl-prolyl cis-trans isomerase cyclophilin-type family protein contains Pfam domain, PF00160: peptidyl-prolyl cis-trans isomerase, cyclophilin-type [At1g74070.1]
A_84_P11404	At1g54820	2.07638	protein kinase family protein contains protein kinase domain, Pfam:PF00069 [At1g54820.1]
A_84_P16048	At2g20875	2.07623	hypothetical protein [At2g20875.1]
A_84_P10143	At5g01930	2.07564	(1-4)-beta-mannan endohydrolase, putative similar to (1-4)-beta-mannan endohydrolase [Coffea arabica] GI:10178872; contains Pfam profile PF00150: Cellulase (glycosyl hydrolase family 5) [At5g01930.1]
A_84_P89469	At1g60600	2.07125	UbiA prenyltransferase family protein contains Pfam profile PF01040: UbiA prenyltransferase family [At1g60600.1]
A_84_P21594	At5g44130	2.06951	fasciclin-like arabinogalactan-protein, putative similar to gi_13377784_gb_AAK20861 [At5g44130.1]
A_84_P16181	At1g69700	2.06928	ABA-responsive protein (HVA22c) identical to AtHVA22c [Arabidopsis thaliana] GI:4884936 [At1g69700.1]
A_84_P255210	At1g76110	2.06911	high mobility group (HMG1/2) family protein / ARID/BRIGHT DNA-binding domain-containing protein low similarity to high mobility group protein [Plasmodium falciparum] GI:790198; contains Pfam profiles PF00505: HMG (high mobility group) box, PF01388:...
A_84_P10576	At1g14290	2.06885	acid phosphatase, putative similar to acid phosphatase [Lupinus albus] GI:5360721; contains Pfam profile PF01598 sterol desaturase [At1g14290.1]
A_84_P11056	At4g37490	2.06791	G2/mitotic-specific cyclin (CYC1) / B-like cyclin (CYC1) identical to SP|P30183 G2/mitotic-specific cyclin (B-like cyclin) {Arabidopsis thaliana} [At4g37490.1]
A_84_P20411	At4g09010	2.06587	L-ascorbate peroxidase, chloroplast, putative identical to SP|P82281|TL29_ARATH (EC 1.11.1.11) {Arabidopsis thaliana}; ascorbate peroxidase - Spinacia oleracea, (gi:1669585); contains Pfam domain PF00141: Peroxidase; contains TIGRfam domain TIGR01409:...
A_84_P19381	At3g50390	2.06531	transducin family protein / WD-40 repeat family protein contains 7 WD-40 repeats (PF00400); similar to myosin heavy chain kinase B (gb:U90946) [Dictyostelium discoideum] [At3g50390.1]
A_84_P568000	At4g20940	2.06443	leucine-rich repeat family protein contains leucine rich-repeat (LRR) domains Pfam:PF00560, INTERPRO:IPR001611; contains similarity to leucine-rich repeat receptor-like protein kinase INRPK1 [Ipomoea nil] gi|14495542|gb|AAB36558 [At4g20940.1]
A_84_P21933	At1g53350	2.06406	disease resistance protein (CC-NBS-LRR class), putative domain signature CC-NBS-LRR exists, suggestive of a disease resistance protein. [At1g53350.1]
A_84_P17048	At1g61450	2.06239	expressed protein contains similarity to myosin II GI:1763303 from [Schizosaccharomyces pombe]; expression supported by MPSS [At1g61450.1]
A_84_P13023	At5g16400	2.06212	thioredoxin, putative similar to SP|P29450 Thioredoxin F-type, chloroplast precursor (TRX-F) {Pisum sativum}; contains Pfam profile: PF00085 Thioredoxin [At5g16400.1]
A_84_P17109	At1g74760	2.06197	zinc finger (C3HC4-type RING finger) family protein contains Pfam domain PF00097: Zinc finger, C3HC4 type (RING finger) [At1g74760.1]
A_84_P289644	At1g75190	2.06164	expressed protein [At1g75190.1]
A_84_P19297	At3g25980	2.05957	mitotic spindle checkpoint protein, putative (MAD2) identical to Swiss-Prot:Q9LU93 mitotic spindle checkpoint protein MAD2 [Arabidopsis thaliana] [At3g25980.1]
A_84_P18494	At1g12260	2.05919	no apical meristem (NAM) family protein similar to NAC2 (GI:6456751) [Arabidopsis thaliana]; contains Pfam PF02365 : No apical meristem (NAM) protein [At1g12260.1]
A_84_P20771	At5g04200	2.05814	latex-abundant protein, putative (AMC9) / caspase family protein similar to latex-abundant protein [Hevea brasiliensis] gb:AAD13216; contains Pfam profile PF00656: ICE-like protease (caspase) p20 domain [At5g04200.1]
A_84_P22861	At1g07070	2.0573	60S ribosomal protein L35a (RPL35aA) similar to ribosomal protein L35a GI:57118 from [Rattus norvegicus] [At1g07070.1]
A_84_P106252	At3g50890	2.05712	zinc finger homeobox family protein / ZF-HD homeobox family protein hypothetical protein T8K22.16 - Arabidopsis thaliana, chromosome II BAC T8K22, PIR2:T00609 [At3g50890.1]
A_84_P15637	At3g59550	2.05687	cohesion family protein SYN3 (SYN3) nearly identical to cohesion family protein SYN3 [Arabidopsis thaliana] GI:12006362; supporting cDNA gi|12006361|gb|AF281155.1|AF281155 [At3g59550.1]
A_84_P228349	At1g50730	2.05679	expressed protein [At1g50730.1]
A_84_P11581	At1g11300	2.05592	S-locus lectin protein kinase family protein contains protein kinase domain, Pfam:PF00069; contains S-locus glycoprotein family domain, Pfam:PF00954 [At1g11300.1]
A_84_P12091	At5g23400	2.05592	disease resistance family protein / LRR family protein similar to disease resistance protein [Lycopersicon esculentum] gi|3894383|gb|AAC78591; contains leucine rich-repeat domain Pfam:PF00560, INTERPRO:IPR001611 [At5g23400.1]
A_84_P107372	At3g02120	2.0549	hydroxyproline-rich glycoprotein family protein [At3g02120.1]
A_84_P13533	At1g67790	2.05308	expressed protein [At1g67790.1]
A_84_P15006	At5g53200	2.05265	myb family transcription factor (TRIPTYCHON) contains Pfam profile: PF00249 myb-like DNA-binding domain [At5g53200.1]
A_84_P500756	At5g28910	2.04987	expressed protein [At5g28910.1]
A_84_P54250	At1g19960	2.04951	expressed protein [At1g19960.1]
A_84_P536709	At2g32500	2.04899	expressed protein [At2g32500.1]
A_84_P15309	At1g76090	2.04823	S-adenosyl-methionine-sterol-C-methyltransferase identical to S-adenosyl-methionine-sterol-C-methyltransferase GI:2246456 from [Arabidopsis thaliana] [At1g76090.1]
A_84_P14286	At1g78260	2.04777	RNA recognition motif (RRM)-containing protein similar to RNA recognition motif-containing protein SEB-4 GI:8895698 from [Xenopus laevis]; contains InterPro entry IPR000504: RNA-binding region RNP-1 (RNA recognition motif) (RRM) [At1g78260.1]
A_84_P10343	At5g16000	2.04753	leucine-rich repeat family protein / protein kinase family protein contains Pfam domains PF00560: Leucine Rich Repeat and PF00069: Protein kinase domain [At5g16000.1]
A_84_P552504	At1g65590	2.04619	glycosyl hydrolase family 20 protein contains Pfam PF00728: Glycosyl hydrolase family 20, catalytic domain; contains Pfam PF02838: Glycosyl hydrolase family 20, domain 2; similar to Beta-hexosaminidase beta chain precursor (EC 3.2.1.52)...
A_84_P23025	At2g46780	2.04511	RNA recognition motif (RRM)-containing protein contains InterPro entry IPR000504: RNA-binding region RNP-1 (RNA recognition motif) (RRM) [At2g46780.1]
A_84_P11444	At1g16070	2.04478	tubby family protein similar to Tubby related protein 1 (Tubby-like protein 1) (Swiss-Prot:Q9Z273) [Mus musculus]; low similarity to Tubby related protein 1 (Tubby-like protein 1) (Swiss-Prot:O0029) {Homo sapiens}; similar to phosphodiesterase...
A_84_P10891	At3g54720	2.04475	glutamate carboxypeptidase, putative (AMP1) identical to GI:15624092 glutamate carboxypeptidase {Arabidopsis thaliana}; ileal peptidase, Rattus norvegicus, EMBL:AF009921; identical to cDNA glutamate carboxypeptidase (AMP1) GI:15624091; contains Pfam...
A_84_P14009	At1g68590	2.0438	plastid-specific 30S ribosomal protein 3, putative / PSRP-3, putative similar to SP|P82412 Plastid-specific 30S ribosomal protein 3, chloroplast precursor (PSRP-3) {Spinacia oleracea}; contains Pfam profile PF04839: Plastid and cyanobacterial...
A_84_P189974	At5g21920	2.04148	YGGT family protein contains Pfam profile PF02325: YGGT family (unknown function); supported by full length cDNA GI:22531282 from [Arabidopsis thaliana] [At5g21920.1]
A_84_P15631	At3g57830	2.04136	leucine-rich repeat transmembrane protein kinase, putative several receptor-like protein kinases [At3g57830.1]
A_84_P12078	At5g16390	2.04059	biotin carboxyl carrier protein 1 (BCCP1) identical to biotin carboxyl carrier protein of acetyl-CoA carboxylase precursor [Arabidopsis thaliana] gi|9759121|dbj|BAB09606 [At5g16390.1]
A_84_P17668	At4g35250	2.04036	vestitone reductase-related low similarity to vestitone reductase [Medicago sativa subsp. sativa] GI:973249 [At4g35250.1]
A_84_P121812	At1g74730	2.03909	expressed protein [At1g74730.1]
A_84_P11317	At5g34940	2.03874	glycosyl hydrolase family 79 N-terminal domain-containing protein similar to beta-glucuronidase precursor [Scutellaria baicalensis] GI:8918740; contains Pfam profile PF03662: Glycosyl hydrolase family 79, N-terminal domain [At5g34940.1]
A_84_P19926	At1g78630	2.03536	ribosomal protein L13 family protein similar to ribosomal protein L13 GI:170132 from [Spinacia oleracea] [At1g78630.1]
A_84_P14583	At3g20270	2.03506	lipid-binding serum glycoprotein family protein similar to SP|P17213 Bactericidal permeability-increasing protein precursor (BPI) {Homo sapiens}; contains Pfam profile PF02886: LBP / BPI / CETP family, C-terminal domain [At3g20270.1]
A_84_P296644	At4g13370	2.03241	expressed protein [At4g13370.1]
A_84_P23429	At5g17870	2.03156	plastid-specific ribosomal protein-related contains similarity to plastid-specific ribosomal protein 6 precursor GI:7578927 from [Spinacia oleracea] [At5g17870.1]
A_84_P174821	At4g31290	2.02854	ChaC-like family protein contains Pfam profile: PF04752 ChaC-like protein [At4g31290.1]
A_84_P23531	At1g33240	2.02786	trihelix DNA-binding protein, putative similar to GTL1 [Arabidopsis thaliana] GI:2664198 [At1g33240.1]
A_84_P14581	At3g27330	2.02701	zinc finger (C3HC4-type RING finger) family protein contains Pfam profiles: PF00097 zinc finger, C3HC4 type (RING finger), PF01697 Domain of unknown function [At3g27330.1]
A_84_P244185	At5g14910	2.02613	heavy-metal-associated domain-containing protein Pfam profile PF00403: Heavy-metal-associated domain [At5g14910.1]
A_84_P218708	At3g16370	2.0247	GDSL-motif lipase/hydrolase family protein similar to family II lipases EXL3 GI:15054386, EXL1 GI:15054382, EXL2 GI:15054384 from [Arabidopsis thaliana]; contains Pfam profile: PF00657 Lipase Acylhydrolase with GDSL-like motif [At3g16370.1]
A_84_P22685	At4g11175	2.02466	translation initiation factor IF-1, chloroplast, putative similar to Swiss-Prot:P08698 translation initiation factor IF-1, chloroplast [Spinacia oleracea]; contains Pfam profile PF00575: S1 RNA binding domain [At4g11175.1]
A_84_P20957	At1g64390	2.02439	endo-1,4-beta-glucanase, putative / cellulase, putative similar to endo-beta-1,4-glucanase GI:4972236 from [Fragaria x ananassa] (Plant Mol. Biol. 40, 323-332 (1999)) [At1g64390.1]
A_84_P22610	At5g62210	2.02319	embryo-specific protein-related contains weak similarity to embryo-specific protein 3 (GI:3335171) [Arabidopsis thaliana] [At5g62210.1]
A_84_P570862	At5g40980	2.02309	expressed protein [At5g40980.1]
A_84_P21605	At5g46830	2.01925	basic helix-loop-helix (bHLH) family protein [At5g46830.1]
A_84_P601521	At2g12905	2.01589	expressed protein [At2g12905.1]
A_84_P21603	At5g46330	2.01432	leucine-rich repeat transmembrane protein kinase, putative [At5g46330.1]
A_84_P22417	At4g14540	2.01274	CCAAT-box binding transcription factor subunit B (NF-YB) (HAP3 ) (AHAP3) family contains Pfam PF00808 : Histone-like transcription factor (CBF/NF-Y) and archaeal histone; similar to LEC1-like protein (GI:22536010) [Phaseolus coccineus] [At4g14540.1]
A_84_P500157	At1g53140	2.01243	dynamin family protein low similarity to dynamin-like protein E [Arabidopsis thaliana] GI:19423872; contains Pfam profile PF00350: Dynamin family [At1g53140.1]
A_84_P14777	At4g23400	2.0109	major intrinsic family protein / MIP family protein contains Pfam profile: MIP PF00230 [At4g23400.1]
A_84_P59470	At5g40730	2.01053	arabinogalactan-protein (AGP24) [At5g40730.1]
A_84_P90919	At3g61950	2.01011	basic helix-loop-helix (bHLH) family protein contains Pfam profile: PF00010 helix-loop-helix DNA-binding domain [At3g61950.1]
A_84_P206718	At2g34510	2.00868	expressed protein contains Pfam profile PF04862: Protein of unknown function, DUF642 [At2g34510.1]
A_84_P12216	At5g64290	2.00716	oxoglutarate/malate translocator, putative similar to SWISS-PROT:Q41364 2-oxoglutarate/malate translocator, chloroplast precursor. [Spinach]{Spinacia oleracea} [At5g64290.1]
A_84_P546682	At4g00220	2.00708	LOB domain protein 30 / lateral organ boundaries domain protein 30 (LBD30) identical to LOB DOMAIN 30 [Arabidopsis thaliana] GI:16660632; supported by full-length cDNA gi:16660631 [At4g00220.1]
A_84_P21363	At4g10630	2.00472	glutaredoxin family protein contains Pfam profile PF00462: Glutaredoxin [At4g10630.1]
A_84_P251255	At4g18640	2.00404	leucine-rich repeat transmembrane protein kinase, putative [At4g18640.1]
A_84_P21616	At5g49700	2.00349	DNA-binding protein-related contains Pfam domain PF03479: Domain of unknown function (DUF296), found in AT-hook motifs Pfam:PF02178 [At5g49700.1]
A_84_P16153	At1g14130	-2.00129	2-oxoglutarate-dependent dioxygenase, putative similar to adventitious rooting related oxygenase ARRO-1 from Malus x domestica, gi|3492806; contains Pfam domain PF03171, 2OG-Fe(II) oxygenase superfamily [At1g14130.1]
A_84_P87509	At3g60970	-2.00133	ABC transporter family protein ABC transporter-like proteins [At3g60970.1]
A_84_P20854	At1g70300	-2.00515	potassium transporter, putative similar to potassium transporter HAK2p [Mesembryanthemum crystallinum] gi|14091471|gb|AAK53759; KUP/HAK/KT Transporter family member, PMID:11500563; contains Pfam profile PF02705: K+ potassium transporter [At1g70300.1]
A_84_P22609	At5g62000	-2.0061	transcriptional factor B3 family protein / auxin-responsive factor, putative (ARF1) contains Pfam profile: PF02362 B3 DNA binding domain; identical to cDNA ARF1 (auxin response factor) binding protein GI:2245393 [At5g62000.1]
A_84_P16876	At5g47050	-2.00734	expressed protein [At5g47050.1]
A_84_P602009	At5g23850	-2.00877	expressed protein [At5g23850.1]
A_84_P16018	At5g17450	-2.01113	heavy-metal-associated domain-containing protein / copper chaperone (CCH)-related similar to copper homeostasis factor [Arabidopsis thaliana][GI:3168840], and farnesylated proteins GMFP7 [Glycine max][GI:4097573], ATFP7 [GI:4097555], and ATFP6...
A_84_P523480	At3g07730	-2.01367	expressed protein [At3g07730.1]
A_84_P24173	At4g01070	-2.01634	UDP-glucoronosyl/UDP-glucosyl transferase family protein contains Pfam profile: PF00201 UDP-glucoronosyl and UDP-glucosyl transferase [At4g01070.1]
A_84_P17886	At5g63760	-2.01749	IBR domain-containing protein contains similarity to Swiss-Prot:Q94981 ariadne-1 protein (Ari-1) [Drosophila melanogaster] and Pfam:PF01485 IBR domain [At5g63760.1]
A_84_P13989	At5g25770	-2.01845	expressed protein [At5g25770.1]
A_84_P53240	At1g22160	-2.01876	senescence-associated protein-related similar to senescence-associated protein SAG102 (GI:22331931) [Arabidopsis thaliana] [At1g22160.1]
A_84_P91299	At4g33980	-2.01895	expressed protein [At4g33980.1]
A_84_P602463	At2g27430	-2.01993	expressed protein [At2g27430.1]
A_84_P294984	At1g24735	-2.02172	caffeoyl-CoA 3-O-methyltransferase, putative similar to SP|Q43237 [Vitis vinifera], GI:684942 [Medicago sativa subsp. sativa] [At1g24735.1]
A_84_P14014	At5g40210	-2.02257	nodulin MtN21 family protein similar to MtN21 GI:2598575 (root nodule development) from [Medicago truncatula] [At5g40210.1]
A_84_P227239	At5g13210	-2.02268	expressed protein [At5g13210.1]
A_84_P573491	At5g18320	-2.02438	armadillo/beta-catenin repeat family protein / U-box domain-containing protein contains Pfam domain, PF00514: Armadillo/beta-catenin-like repeats and Pfam, PF04564: U-box domain [At5g18320.1]
A_84_P14264	At1g15310	-2.02746	signal recognition particle 54 kDa protein 1 / SRP54 (SRP-54) (SRP-54A) identical to Swiss-Prot:P37106 signal recognition particle 54 kDa protein 1 (SRP54) [Arabidopsis thaliana] [At1g15310.1]
A_84_P17347	At2g25450	-2.02807	2-oxoglutarate-dependent dioxygenase, putative similar to 2A6 (GI:599622) and tomato ethylene synthesis regulatory protein E8 (SP|P10967) [At2g25450.1]
A_84_P10874	At3g50970	-2.02827	dehydrin xero2 (XERO2) / low-temperature-induced protein LTI30 (LTI30) identical to dehydrin Xero 2 (Low-temperature-induced protein LTI30) [Arabidopsis thaliana] SWISS-PROT:P42758 [At3g50970.1]
A_84_P18269	At2g21490	-2.02885	dehydrin family protein contains Pfam domain, PF00257: Dehydrin [At2g21490.1]
A_84_P12030	At5g01100	-2.0302	expressed protein similar to axi 1 [Nicotiana tabacum] GI:559921; contains Pfam profile PF03138: Plant protein family [At5g01100.1]
A_84_P14200	At1g76980	-2.03441	expressed protein [At1g76980.1]
A_84_P14186	At1g05000	-2.03613	tyrosine specific protein phosphatase family protein contains tyrosine specific protein phosphatases active site, PROSITE:PS00383 [At1g05000.1]
A_84_P16706	At4g31500	-2.03964	cytochrome P450 83B1 (CYP83B1) Identical to Cytochrome P450 (SP:O65782 )[Arabidopsis thaliana] [At4g31500.1]
A_84_P518558	At5g47060	-2.04139	senescence-associated protein-related similar to senescence-associated protein SAG102 (GI:22331931) [Arabidopsis thaliana]; [At5g47060.1]
A_84_P152818	At2g31990	-2.04518	exostosin family protein contains Pfam profile: PF03016 Exostosin family [At2g31990.1]
A_84_P19170	At2g29420	-2.04584	glutathione S-transferase, putative [At2g29420.1]
A_84_P589129	At2g40095	-2.04764	expressed protein [At2g40095.1]
A_84_P292584	At4g01220	-2.04771	expressed protein [At4g01220.2]
A_84_P23688	At1g10410	-2.05683	expressed protein similar to ESTs gb|N96021 and gb|N96863 [At1g10410.1]
A_84_P21315	At3g60160	-2.05789	ABC transporter family protein similar to ATP-binding cassette transporter MRP8 GI:18031899 from [Arabidopsis thaliana] [At3g60160.1]
A_84_P515622	At3g55880	-2.05905	expressed protein [At3g55880.2]
A_84_P565844	At1g77810	-2.06111	galactosyltransferase family protein contains Pfam profile PF01762: Galactosyltransferase [At1g77810.1]
A_84_P176584	At5g20900	-2.06239	expressed protein [At5g20900.1]
A_84_P87569	At1g76820	-2.06415	expressed protein [At1g76820.1]
A_84_P18956	At1g77280	-2.06723	protein kinase family protein contains Pfam domain, PF00069: Protein kinase domain [At1g77280.1]
A_84_P13784	At4g05130	-2.06753	equilibrative nucleoside transporter, putative (ENT4) identical to putative equilibrative nucleoside transporter ENT4 [Arabidopsis thaliana] GI:16518995; contains similarity to SWISS-PROT:P31381 nucleoside transporter FUN26 [Saccharomyces cerevisiae];...
A_84_P579612	At4g27652	-2.06873	expressed protein [At4g27652.1]
A_84_P10072	At4g27830	-2.06894	glycosyl hydrolase family 1 protein contains Pfam PF00232 : Glycosyl hydrolase family 1 domain; TIGRFAM TIGR01233: 6-phospho-beta-galactosidase; similar to hydroxyisourate hydrolase (GI:19569603) [Glycine max] [At4g27830.1]
A_84_P15820	At5g03630	-2.07176	monodehydroascorbate reductase, putative monodehydroascorbate reductase (NADH), cucumber, PIR:JU0182 [At5g03630.1]
A_84_P310283	At5g01320	-2.07226	pyruvate decarboxylase, putative strong similarity to pyruvate decarboxylase 1 [Vitis vinifera] GI:10732644; contains InterPro entry IPR000399: Pyruvate decarboxylase [At5g01320.1]
A_84_P152848	At3g18560	-2.07304	expressed protein [At3g18560.1]
A_84_P13151	At5g61820	-2.07447	expressed protein MtN19, Medicago truncatula, EMBL:MTY15367 [At5g61820.1]
A_84_P17435	At3g19710	-2.07634	branched-chain amino acid aminotransferase, putative / branched-chain amino acid transaminase, putative (BCAT4) similar to branched-chain amino acid transaminase 6 [Arabidopsis thaliana] GI:13810195; contains Pfam profile: PF01063 aminotransferase...
A_84_P570247	At1g62620	-2.07704	flavin-containing monooxygenase family protein / FMO family protein similar to flavin-containing monooxygenase 3 (FMO3) from Rattus norvegicus [GI:12006730], FMO1 from Canis familiaris] [GI:15420722], FMO1 from Homo sapiens [SP|Q01740]; contains Pfam...
A_84_P595814	At5g40800	-2.07759	hypothetical protein [At5g40800.1]
A_84_P21728	At1g20490	-2.07911	AMP-dependent synthetase and ligase family protein similar to SP|Q42524 and SP|Q9S725; contains Pfam AMP-binding enzyme domain PF00501 [At1g20490.1]
A_84_P22952	At2g46650	-2.08042	cytochrome b5, putative similar to cytochome b5 GI:2695711 from [Olea europaea] [At2g46650.1]
A_84_P11362	At1g24530	-2.08659	transducin family protein / WD-40 repeat family protein similar to Vegetatible incompatibility protein HET-E-1 (SP:Q00808) {Podospora anserina}; contains 7 WD-40 repeats (PF00400) [At1g24530.1]
A_84_P18565	At4g24350	-2.08692	phosphorylase family protein contains Pfam PF01048: Phosphorylase family [At4g24350.1]
A_84_P17189	At1g25560	-2.09144	AP2 domain-containing transcription factor, putative similar to DNA-binding protein RAV2 GI:3868859 from [Arabidopsis thaliana] [At1g25560.1]
A_84_P10026	At4g13110	-2.09214	BSD domain-containing protein contains Pfam profile PF03909: BSD domain [At4g13110.1]
A_84_P13021	At5g14640	-2.09961	protein kinase family protein similar to glycogen synthase kinase-3 homolog MsK-3 SP:P51139 from [Medicago sativa]; contains Pfam profile PF00069: Protein kinase domain [At5g14640.1]
A_84_P20129	At2g39110	-2.09976	protein kinase, putative similar to protein kinase [Lophopyrum elongatum] gi|13022177|gb|AAK11674 [At2g39110.1]
A_84_P17463	At3g44260	-2.09983	CCR4-NOT transcription complex protein, putative similar to SWISS-PROT:Q9UFF9 CCR4-NOT transcription complex, subunit 8 (CAF1-like protein, CALIFp) [Homo sapiens] [At3g44260.1]
A_84_P14235	At1g61820	-2.1004	glycosyl hydrolase family 1 protein contains Pfam PF00232 : Glycosyl hydrolase family 1 domain; TIGRFAM TIGR01233: 6-phospho-beta-galactosidase; similar to beta-mannosidase enzyme (GI:17226270) [Lycopersicon esculentum] [At1g61820.1]
A_84_P18578	At4g27070	-2.10098	tryptophan synthase, beta subunit 2 (TSB2) identical to SP|25269 [At4g27070.1]
A_84_P12411	At1g77420	-2.10512	hydrolase, alpha/beta fold family protein similar to monoglyceride lipase from [Homo sapiens] GI:14594904, [Mus musculus] GI:2632162; contains Pfam profile PF00561: hydrolase, alpha/beta fold family [At1g77420.1]
A_84_P13726	At3g54420	-2.10642	class IV chitinase (CHIV) almost identical to class IV chitinase from GI:2597826 [Arabidopsis thaliana] [At3g54420.1]
A_84_P12317	At1g03550	-2.11092	secretory carrier membrane protein (SCAMP) family protein contains Pfam domain, PF04144: SCAMP family [At1g03550.1]
A_84_P10048	At1g29050	-2.11317	expressed protein similar to hypothetical protein GB:AAB67625 GI:2342727 from [Arabidopsis thaliana] [At1g29050.1]
A_84_P17050	At1g62260	-2.11443	pentatricopeptide (PPR) repeat-containing protein contains INTERPRO:IPR002885 PPR repeats [At1g62260.1]
A_84_P553387	At1g64405	-2.11443	expressed protein [At1g64405.1]
A_84_P17265	At2g20340	-2.11503	tyrosine decarboxylase, putative similar to tyrosine/dopa decarboxylase [Papaver somniferum] GI:3282527, SP|Q06087 Tyrosine decarboxylase 3 (EC 4.1.1.25) {Petroselinum crispum}; contains Pfam profile PF00282: Pyridoxal-dependent decarboxylase...
A_84_P533131	At2g22010	-2.11516	zinc finger (C3HC4-type RING finger) family protein contains Pfam profile: PF00097 zinc finger, C3HC4 type (RING finger) [At2g22010.1]
A_84_P90039	At1g72510	-2.11652	expressed protein [At1g72510.1]
A_84_P516825	At5g56160	-2.12144	SEC14 cytosolic factor family protein / phosphoglyceride transfer family protein similar to similar to phosphatidylinositol transfer-like protein IV (GI:14486707) [Lotus japonicus] and SEC14 cytosolic factor (SP:P45816) [Candida lipolytica] [At5g56160.1]
A_84_P19438	At3g44880	-2.1219	Rieske [2Fe-2S] domain-containing protein similar to lethal leaf-spot 1 from Zea mays [gi:1935909]; contains Pfam PF00355 Rieske [2Fe-2S] domain [At3g44880.1]
A_84_P18054	At1g70810	-2.12529	C2 domain-containing protein similar to zinc finger and C2 domain protein GI:9957238 from [Arabidopsis thaliana] [At1g70810.1]
A_84_P13361	At1g69440	-2.12622	PAZ domain-containing protein / piwi domain-containing protein similar to SP|Q9XGW1 PINHEAD protein (ZWILLE protein) {Arabidopsis thaliana}; contains Pfam profiles PF02171: Piwi domain, PF02170: PAZ domain [At1g69440.1]
A_84_P16776	At5g06760	-2.12824	late embryogenesis abundant group 1 domain-containing protein / LEA group 1 domain-containing protein low similarity to SP|P46515 11 kDa late embryogenesis abundant protein (DS11) {Helianthus annuus}; contains Pfam profile PF03760: Late embryogenesis...
A_84_P143879	At2g27180	-2.12925	expressed protein [At2g27180.1]
A_84_P20118	At2g45510	-2.12996	cytochrome P450, putative [At2g45510.1]
A_84_P13189	At5g19460	-2.1308	MutT/nudix family protein similar to SP|P41888 Thiamine pyrophosphokinase (EC 2.7.6.2) (TPK) (Thiamine kinase) {Schizosaccharomyces pombe}; contains Pfam profile PF00293: NUDIX domain [At5g19460.1]
A_84_P19414	At3g57680	-2.13357	peptidase S41 family protein similar to PSII D1 protein processing enzyme (GI::7268527) [Arabidopsis thaliana]; similar to SP|Q55669 Carboxyl-terminal processing protease precursor (Photosystem II D1 protein processing peptidase) (EC 3.4.21.102)...
A_84_P11258	At5g61290	-2.13428	flavin-containing monooxygenase family protein / FMO family protein low similarity to FMO3 from Homo sapiens [SP|P31513]; contains Pfam profile: PF00743 Flavin-binding monooxygenase-like; supported by full-length cDNA Ceres:14492 [At5g61290.1]
A_84_P11730	At3g21560	-2.13609	UDP-glucosyltransferase, putative similar to UDP-glucose:sinapate glucosyltransferase GI:9794913 from [Brassica napus] [At3g21560.1]
A_84_P22892	At1g73500	-2.13721	mitogen-activated protein kinase kinase (MAPKK), putative (MKK9) mitogen-activated protein kinase kinase (MAPKK) family, PMID:12119167 [At1g73500.1]
A_84_P18215	At2g32290	-2.13834	beta-amylase, putative / 1,4-alpha-D-glucan maltohydrolase, putative similar to beta-amylase GI:13560977 from [Castanea crenata] [At2g32290.1]
A_84_P10253	At1g29330	-2.13855	ER lumen protein retaining receptor (ERD2) / HDEL receptor identical to SP:P35402 ER lumen protein retaining receptor (HDEL receptor) {Arabidopsis thaliana} [At1g29330.1]
A_84_P16094	At1g23130	-2.14092	Bet v I allergen family protein similar to Csf-2 [Cucumis sativus][GI:5762258][J Am Soc Hortic Sci 124, 136-139 (1999)]; location of ESTs gb|T45139 and gb|T43456 ; contains Pfam profile PF00407: Pathogenesis-related protein Bet v I family [At1g23130.1]
A_84_P599862	At2g46640	-2.14182	hypothetical protein and genefinder; expression supported by MPSS [At2g46640.1]
A_84_P244395	At5g16380	-2.14395	expressed protein contains Pfam profile PF04398: Protein of unknown function, DUF538 [At5g16380.1]
A_84_P135385	At4g05020	-2.14958	NADH dehydrogenase-related similar to alternative NADH-dehydrogenase [Yarrowia lipolytica] GI:3718005, 64 kDa mitochondrial NADH dehydrogenase [Neurospora crassa] GI:4753821; contains Pfam profile PF00070: Pyridine nucleotide-disulphide oxidoreductase...
A_84_P540606	At4g39955	-2.1503	hydrolase, alpha/beta fold family protein low similarity to SP|P24640|LIP3_MORSP Lipase 3 precursor (EC 3.1.1.3) (Triacylglycerol lipase) {Moraxella sp}; contains Pfam profile PF00561: hydrolase, alpha/beta fold family [At4g39955.1]
A_84_P22261	At3g60180	-2.15357	uridylate kinase, putative / uridine monophosphate kinase, putative / UMP kinase, putative similar to uridylate kinase (EC 2.7.4.-) (UK) (Uridine monophosphate kinase) (UMP kinase) (UMP/CMP kinase) (Swiss-Prot:O04905) [Arabidopsis thaliana] [At3g60180.1]
A_84_P259430	At5g13800	-2.15454	hydrolase, alpha/beta fold family protein low similarity to hydrolase [Terrabacter sp. DBF63] GI:14196240; contains Pfam profile PF00561: hydrolase, alpha/beta fold family [At5g13800.1]
A_84_P562234	At1g59640	-2.15486	basic helix-loop-helix (bHLH) family protein [At1g59640.1]
A_84_P12683	At3g25570	-2.15555	adenosylmethionine decarboxylase family protein contains Pfam profile: PF01536 adenosylmethionine decarboxylase [At3g25570.1]
A_84_P11812	At3g49210	-2.15809	expressed protein [At3g49210.1]
A_84_P17113	At1g22490	-2.15918	basic helix-loop-helix (bHLH) family protein contains Pfam profile: PF00010 helix-loop-helix DNA-binding domain [At1g22490.1]
A_84_P193184	At1g26930	-2.15978	kelch repeat-containing F-box family protein contains Pfam:PF01344 Kelch motif, Pfam:PF00646 F-box domain [At1g26930.1]
A_84_P537020	At4g28340	-2.15994	hypothetical protein [At4g28340.1]
A_84_P282550	At5g12420	-2.16093	expressed protein [At5g12420.1]
A_84_P18309	At3g09270	-2.162	glutathione S-transferase, putative similar to glutathione transferase GB:CAA71784 [Glycine max] [At3g09270.1]
A_84_P22549	At5g46350	-2.16293	WRKY family transcription factor contains similarity to WRKY-type DNA-binding protein [At5g46350.1]
A_84_P134445	At5g60760	-2.16746	2-phosphoglycerate kinase-related contains weak similarity to 2-phosphoglycerate kinase (GI:467751) [Methanothermus fervidus] [At5g60760.1]
A_84_P21298	At3g55910	-2.16936	expressed protein PA26, p53 regulated PA26-T3 nuclear protein, Homo sapiens, EMBL:AF033121 [At3g55910.1]
A_84_P20452	At4g23260	-2.17288	protein kinase family protein contains Pfam domain PF00069: Protein kinase domain [At4g23260.1]
A_84_P595278	At2g04170	-2.17571	meprin and TRAF homology domain-containing protein / MATH domain-containing protein weak similarity to NtN2 [Medicago truncatula] GI:3776084; contains Pfam profile PF00917: MATH domain [At2g04170.1]
A_84_P21889	At1g74360	-2.17574	leucine-rich repeat transmembrane protein kinase, putative similar to brassinosteroid insensitive 1 GB:AAC49810 (putative receptor protein kinase); contains Pfam profiles: PF00560 Leucine Rich Repeat (17 repeats), PF00069 Eukaryotic protein kinase...
A_84_P151368	At5g42050	-2.17622	expressed protein similar to gda-1 [Pisum sativum] GI:2765418 [At5g42050.1]
A_84_P20900	At1g15960	-2.17719	NRAMP metal ion transporter 6, putative (NRAMP6) identical to putative metal transporter [Arabidopsis thaliana] gi|12666983|emb|CAC28123; similar to NRAMP1 protein [Arabidopsis thaliana] gi|7108911|gb|AAF36535; member of the natural...
A_84_P10829	At3g13730	-2.17741	cytochrome P450, putative similar to Cytochrome P450 90C1 (ROTUNDIFOLIA3) (SP:Q9M066) [Arabidopsis thaliana]; identical to CYP90D (GI:14971017) [Arabidopsis thaliana] [At3g13730.1]
A_84_P110182	At3g24740	-2.17803	expressed protein [At3g24740.1]
A_84_P19590	At4g17770	-2.18108	glycosyl transferase family 20 protein / trehalose-phosphatase family protein contains Pfam profile: PF02358 trehalose-phosphatase [At4g17770.1]
A_84_P22022	At2g22330	-2.18336	cytochrome P450, putative similar to cytochrome P450 79B2 (SP:O81346) [Arabidopsis thaliana] [At2g22330.1]
A_84_P585271	At1g49475	-2.18929	transcriptional factor B3 family protein contains Pfam profile PF02362: B3 DNA binding domain [At1g49475.1]
A_84_P16702	At4g30530	-2.18942	defense-related protein, putative strong similarity to defense-related protein [Brassica carinata] GI:14009290; contains Pfam profile PF00117: glutamine amidotransferase class-I [At4g30530.1]
A_84_P92059	At5g67480	-2.1917	TAZ zinc finger family protein / BTB/POZ domain-containing protein contains Pfam PF00651 : BTB/POZ domain; contains Pfam PF02135 : TAZ zinc finger; simiar to Chain A, Taz2 Domain Of The Transcriptional Adaptor Protein Cbp (GI:11514507) [Homo sapiens];...
A_84_P18001	At1g65500	-2.19194	expressed protein [At1g65500.1]
A_84_P22852	At1g01520	-2.19238	myb family transcription factor similar to myb-related protein GI:2505876 from [Arabidopsis thaliana] [At1g01520.1]
A_84_P19955	At1g08230	-2.19377	amino acid transporter family protein low similarity to amino acid permease [Oryza sativa] GI:7415521; contains Pfam profile PF01490: Transmembrane amino acid transporter protein [At1g08230.1]
A_84_P167973	At3g48450	-2.19459	nitrate-responsive NOI protein, putative similar to nitrate-induced NOI protein [Zea mays] GI:2642213 [At3g48450.1]
A_84_P22916	At2g22190	-2.20159	trehalose-6-phosphate phosphatase, putative similar to trehalose-6-phosphate phosphatase (AtTPPB) [Arabidopsis thaliana] GI:2944180; contains Pfam profile PF02358: Trehalose-phosphatase [At2g22190.1]
A_84_P23105	At3g13110	-2.20541	serine O-acetyltransferase (SAT-1) identical to serine acetyltransferase (Sat-1) GI:1184048 [Arabidopsis thaliana] [At3g13110.1]
A_84_P138149	At1g72800	-2.20641	nuM1-related contains similarity with nuM1 GI:1279563 from [Medicago sativa] [At1g72800.1]
A_84_P283560	At2g24600	-2.20942	ankyrin repeat family protein contains ankyrin repeats, Pfam:PF00023 [At2g24600.1]
A_84_P10363	At1g28230	-2.21063	purine permease (PUP1) identical to purine permease GI:7620007 from [Arabidopsis thaliana] [At1g28230.1]
A_84_P19151	At2g39820	-2.213	eukaryotic translation initiation factor 6, putative / eIF-6, putative similar to SP|O55135 Eukaryotic translation initiation factor 6 (eIF-6) (B4 integrin interactor) {Mus musculus}; contains Pfam profile PF01912: eIF-6 family [At2g39820.1]
A_84_P300900	At2g17470	-2.21362	expressed protein contains Pfam profile PF01027: Uncharacterized protein family UPF0005 [At2g17470.1]
A_84_P10948	At4g04830	-2.21399	methionine sulfoxide reductase domain-containing protein / SeIR domain-containing protein low similarity to pilin-like transcription factor [Homo sapiens] GI:5059062, SP|P14930 Peptide methionine sulfoxide reductase msrA/msrB (EC 1.8.4.6) {Neisseria...
A_84_P15508	At3g14020	-2.21619	CCAAT-binding transcription factor (CBF-B/NF-YA) family protein contains Pfam profile: PF02045 CCAAT-binding transcription factor (CBF-B/NF-YA) subunit B [At3g14020.1]
A_84_P242453	At5g22020	-2.21816	strictosidine synthase family protein similar to SP|P15324 Strictosidine synthase precursor (EC 4.3.3.2) {Rauvolfia mannii}; contains Pfam profile PF03088: Strictosidine synthase [At5g22020.1]
A_84_P14582	At3g12730	-2.22597	myb family transcription factor contains Pfam profile: PF00249 myb-like DNA-binding domain [At3g12730.1]
A_84_P90349	At5g53030	-2.22604	expressed protein [At5g53030.1]
A_84_P556170	At2g26310	-2.22625	expressed protein [At2g26310.1]
A_84_P257990	At3g48350	-2.22812	cysteine proteinase, putative similar to cysteine endopeptidase precursor [Ricinus communis] GI:2944446; contains Pfam profile PF00112: Papain family cysteine protease [At3g48350.1]
A_84_P85619	At1g63090	-2.2292	F-box family protein / SKP1 interacting partner 3-related contains Pfam profile PF00646: F-box domain [At1g63090.1]
A_84_P550411	At5g20190	-2.23332	expressed protein [At5g20190.1]
A_84_P279800	At5g12170	-2.23532	expressed protein similar to unknown protein (pir||T09909) [At5g12170.1]
A_84_P10640	At1g11220	-2.23639	expressed protein contains similarity to cotton fiber expressed protein 1 [Gossypium hirsutum] gi|3264828|gb|AAC33276 [At1g11220.1]
A_84_P15934	At5g47960	-2.23758	Ras-related GTP-binding family protein contains Pfam profile: PF00071 Ras family [At5g47960.1]
A_84_P13052	At5g28010	-2.23776	Bet v I allergen family protein similar to Csf-2 [Cucumis sativus][GI:5762258][J Am Soc Hortic Sci 124, 136-139 (1999)]; contains Pfam profile PF00407: Pathogenesis-related protein Bet v I family [At5g28010.1]
A_84_P19226	At2g48090	-2.24037	expressed protein weak similarity to protein kinase [At2g48090.1]
A_84_P556641	At5g36960	-2.24341	expressed protein ; expression supported by MPSS [At5g36960.1]
A_84_P10043	At4g21230	-2.24343	protein kinase family protein contains Pfam domain, PF00069: Protein kinase domain [At4g21230.1]
A_84_P21265	At3g48700	-2.24505	expressed protein similar to PrMC3 [Pinus radiata] GI:5487873 [At3g48700.1]
A_84_P598586	At5g66620	-2.25092	LIM domain-containing protein contains Pfam profile PF00412: LIM domain [At5g66620.1]
A_84_P14721	At1g14600	-2.2646	myb family transcription factor contains Pfam profile: PF00249 myb-like DNA-binding domain [At1g14600.1]
A_84_P609369	At1g31550	-2.26669	GDSL-motif lipase, putative similar to lipase [Arabidopsis thaliana] GI:1145627; contains InterPro Entry IPR001087 Lipolytic enzyme, G-D-S-L family [At1g31550.1]
A_84_P575835	At3g15260	-2.26676	protein phosphatase 2C, putative / PP2C, putative similar to protein phosphatase type 2C GB:AAD17805 from [Lotus japonicus] [At3g15260.2]
A_84_P286120	At4g19230	-2.26762	cytochrome P450 family protein cytochrome P450, Arabidopsis thaliana; supported by cDNA: gi_15293092_gb_AY050980.1_ [At4g19230.1]
A_84_P558547	At5g65850	-2.26764	F-box family protein [At5g65850.1]
A_84_P21103	At2g41480	-2.26905	peroxidase, putative similar to peroxidase [Spinacia oleracea] gi|1781334|emb|CAA71494 [At2g41480.1]
A_84_P18291	At2g27500	-2.27153	glycosyl hydrolase family 17 protein similar to glucan endo-1,3-beta-glucosidase precursor SP:P52409 from [Triticum aestivum] [At2g27500.1]
A_84_P530104	At5g52740	-2.27262	heavy-metal-associated domain-containing protein contains Pfam profile PF00403: Heavy-metal-associated domain [At5g52740.1]
A_84_P16077	At1g05100	-2.27416	protein kinase family protein contains protein kinase domain, Pfam:PF00069 [At1g05100.1]
A_84_P18925	At1g61610	-2.27422	S-locus lectin protein kinase family protein similar to KI domain interacting kinase 1 [Zea mays] gi|2735017|gb|AAB93834; contains S-locus glycoprotein family domain, Pfam:PF00954 [At1g61610.1]
A_84_P20352	At3g55890	-2.27665	yippee family protein similar to mdgl-1 [Mus musculus] GI:10441648, Yippee protein [Drosophila melanogaster] GI:5713279; contains Pfam profile PF03226: Yippee putative zinc-binding protein [At3g55890.1]
A_84_P17224	At2g19810	-2.27763	zinc finger (CCCH-type) family protein contains Pfam domain, PF00642: Zinc finger C-x8-C-x5-C-x3-H type (and similar) [At2g19810.1]
A_84_P11000	At4g24010	-2.27904	cellulose synthase family protein similar to Zea mays cellulose synthase-5 [gi:9622882], -4 [gi:9622880] [At4g24010.1]
A_84_P17286	At2g34850	-2.27963	NAD-dependent epimerase/dehydratase family protein similar to UDP-galactose 4-epimerase from Cyamopsis tetragonoloba GI:3021357, Lactococcus lactis GI:3703056; contains Pfam profile PF01370 NAD dependent epimerase/dehydratase family [At2g34850.1]
A_84_P19028	At1g74930	-2.28467	AP2 domain-containing transcription factor, putative similar to AP2 domain containing protein RAP2.1 GI:2281627 from [Arabidopsis thaliana] [At1g74930.1]
A_84_P307230	At1g71910	-2.28536	expressed protein [At1g71910.1]
A_84_P219668	At3g04640	-2.28583	glycine-rich protein predicted proteins, Arabidopsis thaliana [At3g04640.1]
A_84_P19655	At1g23440	-2.28835	pyrrolidone-carboxylate peptidase family protein similar to Pyrrolidone-carboxylate peptidase (Swiss-Prot:O58321) [Pyrococcus horikoshii]; contains Prosite PS00141: Eukaryotic and viral aspartyl proteases active site [At1g23440.2]
A_84_P16333	At2g29340	-2.29001	short-chain dehydrogenase/reductase (SDR) family protein similar to tropinone reductase-I GI:424160 from [Datura stramonium] [At2g29340.1]
A_84_P70804	At5g63130	-2.291	octicosapeptide/Phox/Bem1p (PB1) domain-containing protein contains Pfam profile PF00564: PB1 domain [At5g63130.1]
A_84_P183994	At3g14870	-2.29144	expressed protein contains Pfam profile PF04859: Plant protein of unknown function (DUF641 [At3g14870.1]
A_84_P16803	At5g14700	-2.29219	cinnamoyl-CoA reductase-related similar to cinnamoyl-CoA reductase from Pinus taeda [GI:17978649], Saccharum officinarum [GI:3341511] [At5g14700.1]
A_84_P10384	At1g20440	-2.29264	dehydrin (COR47) identical to dehydrin COR47 (Cold-induced COR47 protein) [Arabidopsis thaliana] SWISS-PROT:P31168 [At1g20440.1]
A_84_P230859	At3g22550	-2.29384	senescence-associated protein-related similar to senescence-associated protein SAG102 (GI:22331931) [Arabidopsis thaliana] [At3g22550.1]
A_84_P21980	At2g16740	-2.29854	ubiquitin-conjugating enzyme, putative strong similarity to SP|P35133 Ubiquitin-conjugating enzyme E2-17 kDa 10 (EC 6.3.2.19) (Ubiquitin- protein ligase 10) (Ubiquitin carrier protein 10) {Arabidopsis thaliana}; contains Pfam profile PF00179:...
A_84_P117762	At3g03520	-2.29921	phosphoesterase family protein low similarity to SP|P95246 Phospholipase C 2 precursor (EC 3.1.4.3) {Mycobacterium tuberculosis}; contains Pfam profile PF04185: Phosphoesterase family [At3g03520.1]
A_84_P22231	At3g53230	-2.30023	cell division cycle protein 48, putative / CDC48, putative very strong similarity to SP|P54609 Cell division cycle protein 48 homolog {Arabidopsis thaliana}; contains Pfam profiles PF00004: ATPase AAA family, PF02359: Cell division protein 48 (CDC48)...
A_84_P179534	At5g16200	-2.30298	50S ribosomal protein-related contains weak similarity to Cyanelle 50S ribosomal protein L35. (Swiss-Prot:P14810) [Cyanophora paradoxa] [At5g16200.1]
A_84_P216078	At5g39785	-2.30724	expressed protein [At5g39785.1]
A_84_P305160	At1g25370	-2.31163	expressed protein [At1g25370.1]
A_84_P15235	At1g69790	-2.31911	protein kinase, putative similar to protein kinase APK1A [Arabidopsis thaliana] SWISS-PROT:Q06548 [At1g69790.1]
A_84_P112712	At2g26310	-2.3217	expressed protein [At2g26310.1]
A_84_P20690	At5g55560	-2.32278	protein kinase family protein contains protein kinase domain, Pfam:PF00069 [At5g55560.1]
A_84_P10083	At4g30290	-2.32553	xyloglucan:xyloglucosyl transferase, putative / xyloglucan endotransglycosylase, putative / endo-xyloglucan transferase, putative similar to xyloglucan endotransglycosylase TCH4 GI:886116 from [Arabidopsis thaliana] [At4g30290.1]
A_84_P150218	At5g43935	-2.33099	flavonol synthase, putative similar to flavonol synthase from Arabidopsis thaliana [SP|Q96330], Matthiola incana [SP|O04395]; contains Pfam profile PF03171 2OG-Fe(II) oxygenase superfamily [At5g43935.1]
A_84_P18998	At1g72900	-2.33278	disease resistance protein (TIR-NBS class), putative domain signature TIR-NBS exists, suggestive of a disease resistance protein. [At1g72900.1]
A_84_P16082	At1g62540	-2.33494	flavin-containing monooxygenase family protein / FMO family protein similar to flavin-containing monooxygenase GB:AAA21178 GI:349534 from Oryctolagus cuniculus [SP|P32417], SP|P97501 from Mus musculus; contains Pfam profile PF00743 Flavin-binding...
A_84_P19078	At1g19190	-2.33603	expressed protein contains similarity to anther-specific and pathogenesis response protein (PrMC3) GI:5487873 from [Pinus radiata] [At1g19190.1]
A_84_P245475	At2g25460	-2.33862	expressed protein [At2g25460.1]
A_84_P10308	At5g60440	-2.34253	MADS-box protein (AGL62) contains Pfal profile PF00319: SRF-type transcription factor (DNA-binding and dimerisation domain) [At5g60440.1]
A_84_P12153	At5g47910	-2.34797	respiratory burst oxidase protein D (RbohD) / NADPH oxidase identical to respiratory burst oxidase protein D from Arabidopsis thaliana [gi:3242789] [At5g47910.1]
A_84_P137739	At3g63060	-2.35076	circadian clock coupling factor, putative similar to gb:AAK56924 circadian clock coupling factor ZGT {Nicotiana tabacum} [At3g63060.1]
A_84_P593944	At5g03500	-2.35184	transcriptional co-activator-related low similarity to transcriptional co-activator CRSP33 [Homo sapiens] GI:4220890 [At5g03500.1]
A_84_P12583	At2g36890	-2.35523	myb family transcription factor (MYB38) contains Pfam profile: PF00249 myb-like DNA-binding domain [At2g36890.1]
A_84_P276230	At3g15790	-2.35541	methyl-CpG-binding domain-containing protein contains Pfam profile PF01429: Methyl-CpG binding domain [At3g15790.1]
A_84_P21888	At1g28570	-2.35879	GDSL-motif lipase, putative similar to lipase [Arabidopsis thaliana] GI:1145627; contains InterPro Entry IPR001087 Lipolytic enzyme, G-D-S-L family [At1g28570.1]
A_84_P11822	At3g51450	-2.36616	strictosidine synthase family protein similar to hemomucin [Drosophila melanogaster][GI:1280434], strictosidine synthase [Rauvolfia serpentina][SP|P15324] [At3g51450.1]
A_84_P20180	At2g32030	-2.36721	GCN5-related N-acetyltransferase (GNAT) family protein contains Pfam profile PF00583: acetyltransferase, GNAT family [At2g32030.1]
A_84_P13393	At1g66090	-2.36834	disease resistance protein (TIR-NBS class), putative domain signature TIR-NBS exists, suggestive of a disease resistance protein. [At1g66090.1]
A_84_P19191	At1g19670	-2.36868	coronatine-responsive protein / coronatine-induced protein 1 (CORI1) identical to coronatine-induced protein 1 (CORI1) GI:30912637 from [Arabidopsis thaliana] [At1g19670.1]
A_84_P568745	At3g27250	-2.3706	expressed protein [At3g27250.1]
A_84_P502703	At1g05710	-2.37913	ethylene-responsive protein, putative similar to ethylene-inducible ER33 protein [Lycopersicon esculentum] gi|5669656|gb|AAD46413; identical to bHLH transcription factor (bHLH-alpha gene) [At1g05710.3]
A_84_P187964	At1g76520	-2.37984	auxin efflux carrier family protein contains auxin efflux carrier domain, Pfam:PF03547 [At1g76520.1]
A_84_P18352	At3g21230	-2.38597	4-coumarate--CoA ligase, putative / 4-coumaroyl-CoA synthase, putative (4CL) similar to 4CL2 [gi:12229665] and 4CL1 [gi:12229649] from [Arabidopsis thaliana], 4CL1 [gi:12229631] from Nicotiana tabacum [At3g21230.1]
A_84_P23828	At1g77380	-2.38616	amino acid carrier, putative / amino acid permease, putative strong similarity to amino acid carrier GI:3293031 from [Ricinus communis]; contains Pfam profile PF01490: Transmembrane amino acid transporter protein; identical to cDNA AAP3 (Amino Acid...
A_84_P10152	At5g04760	-2.39003	myb family transcription factor contains Pfam profile: PF00249 myb-like DNA-binding domain [At5g04760.1]
A_84_P87489	At4g36640	-2.39221	SEC14 cytosolic factor family protein / phosphoglyceride transfer family protein similar to polyphosphoinositide binding protein Ssh1p (GI:2739044) {Glycine max, SEC14 cytosolic factor (Phosphatidylinositol/phosphatidylcholine transfer protein)...
A_84_P531612	At4g04745	-2.39969	expressed protein [At4g04745.1]
A_84_P13549	At2g39420	-2.40037	esterase/lipase/thioesterase family protein similar to monoglyceride lipase from [Homo sapiens] GI:14594904, [Mus musculus] GI:2632162; contains Interpro entry IPR000379 [At2g39420.1]
A_84_P19768	At5g61430	-2.40899	no apical meristem (NAM) family protein PF02365 : No apical meristem (NAM) protein; similar to cup-shaped cotyledon CUC2 (GI:1944132) [Arabidopsis thaliana] [At5g61430.1]
A_84_P22660	At2g17290	-2.41171	calcium-dependent protein kinase isoform 6 (CPK6) identical to calmodulin-domain protein kinase CDPK isoform 6 [Arabidopsis thaliana] gi|1399275|gb|AAB03246; contains protein kinase domain, Pfam:PF00069; contains EF hand domain (calcium-binding...
A_84_P11045	At4g34230	-2.41355	cinnamyl-alcohol dehydrogenase, putative similar to cinnamyl alcohol dehydrogenase, Nicotiana tabacum [SP|P30359], Populus deltoides, PATCHX:G288753 [At4g34230.1]
A_84_P10054	At4g23990	-2.4162	cellulose synthase family protein similar to cellulose synthase catalytic subunit from Arabidopsis thaliana [gi:5230423], cellulose synthase-5 from Zea mays [gi:9622882] [At4g23990.1]
A_84_P133885	At3g52710	-2.4188	expressed protein predicted protein, Arabidopsis thaliana [At3g52710.1]
A_84_P147148	At1g71960	-2.42194	ABC transporter family protein similar to breast cancer resistance protein GB:AAC97367 from [Homo sapiens] [At1g71960.1]
A_84_P22038	At1g75390	-2.42356	bZIP transcription factor family protein contains Pfam profile: PF00170 bZIP transcription factor [At1g75390.1]
A_84_P12862	At4g13190	-2.42452	protein kinase family protein similar to serine/threonine kinase BNK1 [Brassica napus] gi|10445209|gb|AAG16628; contains protein kinase domain, Pfam:PF00069 [At4g13190.1]
A_84_P529548	At2g16890	-2.42513	UDP-glucoronosyl/UDP-glucosyl transferase family protein contains Pfam profile: PF00201 UDP-glucoronosyl and UDP-glucosyl transferase [At2g16890.2]
A_84_P16766	At5g03640	-2.43285	protein kinase family protein contains serine/threonine protein kinase domain, INTERPRO:IPR002290 [At5g03640.1]
A_84_P11795	At3g45290	-2.43293	seven transmembrane MLO family protein / MLO-like protein 3 (MLO3) membrane protein Mlo3 [Arabidopsis thaliana] gi|14091576|gb|AAK53796; similar to MLO protein SWISS-PROT:P93766, NCBI_gi:1877221 [Hordeum vulgare][Barley] [At3g45290.1]
A_84_P11248	At5g59220	-2.43513	protein phosphatase 2C, putative / PP2C, putative ABA induced protein phosphatase 2C, Fagus sylvatica, EMBL:FSY277743 [At5g59220.1]
A_84_P12049	At5g06720	-2.4355	peroxidase, putative identical to peroxidase [Arabidopsis thaliana] gi|1491617|emb|CAA68212 [At5g06720.1]
A_84_P184524	At2g33770	-2.43557	ubiquitin-conjugating enzyme family protein low similarity to ubiquitin-conjugating BIR-domain enzyme APOLLON [Homo sapiens] GI:8489831, ubiquitin-conjugating enzyme [Mus musculus] GI:3319990; contains Pfam profile PF00179: Ubiquitin-conjugating...
A_84_P581851	At1g69610	-2.44321	expressed protein [At1g69610.1]
A_84_P147508	At5g49280	-2.44598	hydroxyproline-rich glycoprotein family protein contains proline-rich extensin domains, INTERPRO:IPR002965 [At5g49280.1]
A_84_P22213	At3g49160	-2.44696	pyruvate kinase family protein similar to SP|Q92122 Pyruvate kinase, muscle isozyme (EC 2.7.1.40) (Cytosolic thyroid hormone binding protein) (CTHBP) {Xenopus laevis}; contains Pfam profile PF00224: Pyruvate kinase, barrel domain [At3g49160.1]
A_84_P54290	At3g19970	-2.45067	expressed protein [At3g19970.1]
A_84_P13455	At2g30360	-2.45329	CBL-interacting protein kinase 11 (CIPK11) identical to CBL-interacting protein kinase 11 [Arabidopsis thaliana] gi|13249121|gb|AAK16686; contains Pfam profiles PF00069: Protein kinase domain and PF03822: NAF domain; identical to cDNA CBL-interacting...
A_84_P21673	At1g52400	-2.46065	glycosyl hydrolase family 1 protein / beta-glucosidase, putative (BG1) contains Pfam PF00232 : Glycosyl hydrolase family 1 domain; TIGRFAM TIGR01233: 6-phospho-beta-galactosidase; identical to GI:6651430 from [Arabidopsis thaliana] [At1g52400.1]
A_84_P187524	At2g47010	-2.4632	expressed protein [At2g47010.1]
A_84_P11969	At4g29210	-2.46505	gamma-glutamyltranspeptidase family protein similar to SP|P07314 Gamma-glutamyltranspeptidase precursor (EC 2.3.2.2) (Gamma- glutamyltransferase) (GGT) {Rattus norvegicus}; contains Pfam profilePF01019: Gamma-glutamyltranspeptidase [At4g29210.1]
A_84_P155475	At4g35060	-2.46519	heavy-metal-associated domain-containing protein / copper chaperone (CCH)-related low similarity to copper homeostasis factor [GI:3168840][PMID:9701579]; similar to farnesylated proteins GMFP7 [Glycine max][GI:4097573] and ATFP6 [GI:4097553]; contains...
A_84_P11921	At4g18010	-2.46643	inositol polyphosphate 5-phosphatase II (IP5PII) nearly identical to inositol polyphosphate 5-phosphatase II [Arabidopsis thaliana] GI:10444263 isoform contains an AT-acceptor splice site at intron 6 [At4g18010.1]
A_84_P219198	At2g01530	-2.46815	major latex protein-related / MLP-related low similarity to major latex protein {Papaver somniferum}[GI:20810] [At2g01530.1]
A_84_P14679	At3g56200	-2.47386	amino acid transporter family protein low similarity to N system amino acids transporter NAT-1 [Mus musculus] GI:7406950; belongs to INTERPRO:IPR002422 amino acid/polyamine transporter, family II [At3g56200.1]
A_84_P18660	At1g62810	-2.47691	copper amine oxidase, putative similar to copper amine oxidase [Cicer arietinum] gi|3819099|emb|CAA08855 [At1g62810.1]
A_84_P22532	At5g41740	-2.47736	disease resistance protein (TIR-NBS-LRR class), putative domain signature TIR-NBS-LRR exists, suggestive of a disease resistance protein. [At5g41740.1]
A_84_P593900	At4g30120	-2.487	ATPase E1-E2 type family protein / heavy-metal-associated domain-containing protein similar to cadmium efflux ATPase [Streptococcus thermophilus] GI:22416341; contains Pfam profile PF00122: E1-E2 ATPase [At4g30120.1]
A_84_P69044	At1g05710	-2.48772	ethylene-responsive protein, putative similar to ethylene-inducible ER33 protein [Lycopersicon esculentum] gi|5669656|gb|AAD46413; identical to bHLH transcription factor (bHLH-alpha gene) [At1g05710.1]
A_84_P89489	At3g16330	-2.48828	expressed protein [At3g16330.1]
A_84_P18043	At1g16400	-2.49099	cytochrome P450 family protein similar to gb|AF069494 cytochrome P450 from Sinapis alba and is a member of the PF|00067 Cytochrome P450 family; identical to cytochrome P450 CYP79F2 (CYP79F2) GI:10946207 [At1g16400.1]
A_84_P18312	At3g02020	-2.4943	aspartate kinase, lysine-sensitive, putative similar to aspartate kinase gi:2257743 (Arabidopsis thaliana) [At3g02020.1]
A_84_P139759	At4g05636	-2.49814	hypothetical protein [At4g05636.1]
A_84_P145509	At3g50840	-2.50087	phototropic-responsive NPH3 family protein contains NPH3 family domain, Pfam:PF03000 [At3g50840.1]
A_84_P12012	At4g40010	-2.50252	serine/threonine protein kinase, putative similar to serine-threonine protein kinase [Triticum aestivum] gi|2055374|gb|AAB58348 [At4g40010.1]
A_84_P231229	At4g21930	-2.50601	expressed protein contains Pfam profile PF04520: Protein of unknown function, DUF584 [At4g21930.1]
A_84_P13855	At4g28350	-2.50654	lectin protein kinase family protein contains Pfam domains, PF00138: Legume lectins alpha domain, PF00139: Legume lectins beta domain and PF00069: Protein kinase domain [At4g28350.1]
A_84_P22507	At5g27520	-2.50933	mitochondrial substrate carrier family protein [At5g27520.1]
A_84_P16945	At5g64990	-2.51053	Ras-related GTP-binding protein, putative similar to GTP-binding protein GI:550072 from [Homo sapiens] [At5g64990.1]
A_84_P521249	At5g54400	-2.51153	expressed protein [At5g54400.1]
A_84_P15384	At2g15310	-2.51322	ADP-ribosylation factor, putative similar to ADP-ribosylation factor (GI:861205) [Chlamydomonas reinhardtii] [At2g15310.1]
A_84_P21573	At5g38120	-2.51371	4-coumarate--CoA ligase family protein / 4-coumaroyl-CoA synthase family protein similar to 4CL2, Arabidopsis thaliana [gi:12229665], 4CL1, Nicotiana tabacum [gi:12229631]; contains Pfam AMP-binding enzyme domain PF00501 [At5g38120.1]
A_84_P525034	At1g62975	-2.51837	basic helix-loop-helix (bHLH) family protein (bHLH125) contains Pfam profile: PF00010 helix-loop-helix DNA-binding domain; supporting cDNA gi|20805889|gb|AF506369.1| [At1g62975.1]
A_84_P546903	At5g34838	-2.5197	hypothetical protein contains Pfam domain, PF04827: Protein of unknown function (DUF635) [At5g34838.1]
A_84_P19130	At2g46270	-2.5261	G-box binding factor 3 (GBF3) identical to G-box binding factor 3 (GBF3) SP:P42776 from [Arabidopsis thaliana]; contains Pfam profile: PF00170 bZIP transcription factor [At2g46270.1]
A_84_P17960	At1g01580	-2.52703	ferric-chelate reductase, putative similar to ferric-chelate reductase (FRO1) [Pisum sativum] GI:15341529; contains Pfam profile: PF01794 ferric reductase like transmembrane component [At1g01580.1]
A_84_P58750	At5g21950	-2.53816	hydrolase, alpha/beta fold family protein low similarity to 2-hydroxy-6-oxo-7-methylocta-2,4-dienoate hydrolase [Pseudomonas fluorescens] GI:1871461, hydrolase EtbD2 [Rhodococcus sp.] GI:3273241; contains Pfam profile PF00561: hydrolase, alpha/beta...
A_84_P504332	At5g32161	-2.55324	hypothetical protein [At5g32161.1]
A_84_P228049	At5g63160	-2.5534	speckle-type POZ protein-related contains Pfam PF00651 : BTB/POZ domain; contains Pfam PF02135 : TAZ zinc finger; similar to Speckle-type POZ protein (SP:O43791) [Homo sapiens] [At5g63160.1]
A_84_P23770	At1g48750	-2.55894	protease inhibitor/seed storage/lipid transfer protein (LTP) family protein similar to TED4 [Zinnia elegans] GI:493721; contains Pfam protease inhibitor/seed storage/LTP family domain PF00234 [At1g48750.1]
A_84_P549850	At1g60190	-2.55918	armadillo/beta-catenin repeat family protein / U-box domain-containing protein contains Pfam domain, PF00514: Armadillo/beta-catenin-like repeats and Pfam, PF04564: U-box domain [At1g60190.1]
A_84_P21480	At4g17090	-2.5634	beta-amylase (CT-BMY) / 1,4-alpha-D-glucan maltohydrolase identical to beta-amylase enzyme GI:6065749 from [Arabidopsis thaliana] [At4g17090.1]
A_84_P79165	At5g52120	-2.56639	F-box family protein / SKP1 interacting partner 3-related contains Pfam profile PF00646: F-box domain [At5g52120.1]
A_84_P75064	At3g63050	-2.56814	expressed protein [At3g63050.1]
A_84_P599750	At2g07779	-2.57321	expressed protein [At2g07779.1]
A_84_P592168	At5g05300	-2.57545	expressed protein similar to unknown protein (gb|AAF01528.1); expression supported by MPSS [At5g05300.1]
A_84_P22178	At3g27150	-2.57878	kelch repeat-containing F-box family protein contains Pfam:PF01344 Kelch motif, Pfam:PF00646 F-box domain [At3g27150.1]
A_84_P10614	At1g63350	-2.57934	disease resistance protein (CC-NBS-LRR class), putative domain signature CC-NBS-LRR exists, suggestive of a disease resistance protein. [At1g63350.1]
A_84_P14863	At4g36990	-2.58836	heat shock factor protein 4 (HSF4) / heat shock transcription factor 4 (HSTF4) identical to heat shock transcription factor 4 (HSF4) SP:Q96320 from [Arabidopsis thaliana] [At4g36990.1]
A_84_P11345	At1g17750	-2.59647	leucine-rich repeat transmembrane protein kinase, putative similar to receptor-like protein kinase INRPK1 GI:1684913 from [Ipomoea nil] [At1g17750.1]
A_84_P20792	At1g15670	-2.59896	kelch repeat-containing F-box family protein similar to SP|Q9ER30 Kelch-related protein 1 (Sarcosin) {Rattus norvegicus}; contains Pfam profiles PF01344: Kelch motif, PF00646: F-box domain [At1g15670.1]
A_84_P14978	At5g45380	-2.59924	sodium:solute symporter family protein contains Pfam profile: PF00474 sodium:solute symporter family [At5g45380.1]
A_84_P202508	At1g73210	-2.60345	expressed protein [At1g73210.1]
A_84_P20522	At4g39950	-2.60704	cytochrome P450 79B2, putative (CYP79B2) identical to cytochrome P450 (79B2) SP:O81346 from [Arabidopsis thaliana] [At4g39950.1]
A_84_P20050	At1g14370	-2.60798	protein kinase (APK2a) identical to protein kinase APK2a GI:2852447 from [Arabidopsis thaliana] [At1g14370.1]
A_84_P226239	At2g39050	-2.60983	hydroxyproline-rich glycoprotein family protein contains QXW lectin repeat domain, Pfam:PF00652 [At2g39050.1]
A_84_P24100	At3g47780	-2.61102	ABC transporter family protein transport protein ABC-C, Homo sapiens, PIR2:S71363 [At3g47780.1]
A_84_P10305	At5g59730	-2.61955	exocyst subunit EXO70 family protein leucine zipper-containing protein, Lycopersicon esculentum, PIR:S21495 contains Pfam domain PF03081: Exo70 exocyst complex subunit; [At5g59730.1]
A_84_P200164	At5g27940	-2.62522	MFP1 attachment factor, putative similar to MFP1 attachment factor 1 [Glycine max] gi|7546729|gb|AAF63659 similar to MFP1 attachment factor 1 [Glycine max] gi|7546729|gb|AAF63659 [At5g27940.1]
A_84_P17613	At4g22950	-2.62689	MADS-box protein (AGL19) MADS-box protein AGL14, Arabidopsis thaliana, gb:U20184 [At4g22950.1]
A_84_P14324	At1g52880	-2.62765	no apical meristem (NAM) family protein contains Pfam PF02365: No apical meristem (NAM) domain; similar to NAM (no apical meristem) GB:CAA63101 from [Petunia x hybrida]; identical to cDNA NAC domain protein GI:4325285 [At1g52880.1]
A_84_P17671	At4g35900	-2.63011	DNA-binding protein-related weak similarity to DNA-binding factor gmlip15 [Zea mays] GI:14289167 [At4g35900.1]
A_84_P514938	At5g19875	-2.63183	expressed protein [At5g19875.1]
A_84_P51330	At5g66630	-2.63228	LIM domain-containing protein contains low similarity to Pfam profile PF00412: LIM domain [At5g66630.1]
A_84_P10469	At1g54160	-2.63348	CCAAT-binding transcription factor (CBF-B/NF-YA) family protein contains Pfam profile: PF02045 CCAAT-binding transcription factor (CBF-B/NF-YA) subunit B [At1g54160.1]
A_84_P224809	At2g38790	-2.63784	expressed protein [At2g38790.1]
A_84_P23446	At5g25390	-2.64792	AP2 domain-containing transcription factor, putative AP2 domain containing protein RAP2.4 [Arabidopsis thaliana] EMBL:AF003097 [At5g25390.1]
A_84_P23419	At5g13200	-2.64825	GRAM domain-containing protein / ABA-responsive protein-related similar to ABA-responsive protein [Hordeum vulgare] GI:4103635; contains Pfam profile PF02893: GRAM domain [At5g13200.1]
A_84_P13541	At2g15080	-2.65166	disease resistance family protein contains leucine rich-repeat (LRR) domains Pfam:PF00560, INTERPRO:IPR001611; similar to Cf-2.2 [Lycopersicon pimpinellifolium] gi|1184077|gb|AAC15780 [At2g15080.1]
A_84_P16140	At1g54030	-2.65604	GDSL-motif lipase, putative similar to myrosinase-associated proteins GI:1769968, GI:1769970, GI:1216391, GI:1216389 from [Brassica napus]; contains Pfam profile PF00657: GDSL-like Lipase/Acylhydrolase [At1g54030.1]
A_84_P23347	At4g36010	-2.65993	pathogenesis-related thaumatin family protein similar to receptor serine/threonine kinase PR5K [Arabidopsis thaliana] GI:1235680; contains Pfam profile PF00314: Thaumatin family [At4g36010.1]
A_84_P23912	At2g38940	-2.66984	phosphate transporter (PT2) identical to phosphate transporter (AtPT2) [Arabidopsis thaliana] GI:1502430 [At2g38940.1]
A_84_P21026	At2g33380	-2.67129	calcium-binding RD20 protein (RD20) induced by abscisic acid during dehydration PMID:10965948; putative transmembrane channel protein PMID:10965948; identical to GI:10862968 [Arabidopsis thaliana]; contains EF-hand domain [At2g33380.1]
A_84_P524541	At4g11350	-2.68993	fringe-related protein various hypothetical proteins from Arabidopsis thaliana strong similarity to unknown protein (pir||T13026) similarity to predicted proteins + similar to hypothetical protein GB:AAC23643 [Arabidopsis thaliana] + weak similarity...
A_84_P516557	At4g05640	-2.70229	hypothetical protein [At4g05640.1]
A_84_P23535	At5g57630	-2.70845	CBL-interacting protein kinase 21, putative (CIPK21) identical to CBL-interacting protein kinase 21 [Arabidopsis thaliana] gi|14334390|gb|AAK59696 [At5g57630.1]
A_84_P599034	At3g16860	-2.71723	phytochelatin synthetase-related contains Pfam PF04833: Phytochelatin synthetase-like conserved region [At3g16860.1]
A_84_P14798	At4g27900	-2.71866	expressed protein [At4g27900.1]
A_84_P19131	At2g23910	-2.73036	cinnamoyl-CoA reductase-related similar to cinnamoyl-CoA reductase from Pinus taeda [GI:17978649], Saccharum officinarum [GI:3341511] [At2g23910.1]
A_84_P82909	At1g17830	-2.73612	expressed protein [At1g17830.1]
A_84_P98146	At2g17500	-2.7381	auxin efflux carrier family protein contains auxin efflux carrier domain, Pfam:PF03547 [At2g17500.1]
A_84_P11264	At5g62480	-2.74181	glutathione S-transferase, putative [At5g62480.1]
A_84_P203998	At1g13990	-2.742	expressed protein [At1g13990.1]
A_84_P15421	At2g37760	-2.74607	aldo/keto reductase family protein similar to chalcone reductase [Sesbania rostrata][GI:2792155], and aldose reductase ALDRXV4 [Xerophyta viscosa][GI:4539944], [Hordeum vulgare][GI:728592] [At2g37760.1]
A_84_P21333	At1g12200	-2.75021	flavin-containing monooxygenase family protein / FMO family protein low similarity to FMO2 from Homo sapiens [SP|Q99518]; contains Pfam profile: PF00743 Flavin-binding monooxygenase-like [At1g12200.1]
A_84_P20921	At1g77520	-2.755	O-methyltransferase family 2 protein similar to caffeic acid 3-O-methyltransferase GB:O23760 [Clarkia breweri], [SP|Q00763] [Populus tremuloides] [At1g77520.1]
A_84_P553302	At1g25500	-2.75815	choline transporter-related contains weak similarity to CD92 protein [Homo sapiens] gi|16945323|emb|CAC82175 [At1g25500.1]
A_84_P16289	At1g64170	-2.77135	cation/hydrogen exchanger, putative (CHX16) monovalent cation:proton antiporter family 2 (CPA2) member, PMID:11500563 [At1g64170.1]
A_84_P13323	At1g47480	-2.77668	expressed protein similar to PrMC3 [Pinus radiata] GI:5487873 [At1g47480.1]
A_84_P22046	At2g37260	-2.77923	WRKY family transcription factor (TTG2) contains Pfam profile: PF03106 WRKY DNA -binding domain [At2g37260.1]
A_84_P251265	At1g63720	-2.78039	expressed protein similar to putative protein GB:CAA18164 [Arabidopsis thaliana] [At1g63720.1]
A_84_P594753	At4g22230	-2.78048	expressed protein [At4g22230.1]
A_84_P24136	At3g55940	-2.78058	phosphoinositide-specific phospholipase C, putative similar to phosphoinositide specific phospholipase C GI:857374 from [Arabidopsis thaliana] [At3g55940.1]
A_84_P17678	At4g38530	-2.78098	phosphoinositide-specific phospholipase C nearly identical to phosphoinositide-specific phospholipase C GI:557880 from [Arabidopsis thaliana]; contains Pfam profile: PF00388 phosphatidylinositol-specific phospholipase C [At4g38530.1]
A_84_P598916	At2g30300	-2.78325	nodulin-related weak similarity to nodule-specific protein Nlj70 [Lotus japonicus] GI:3329366 [At2g30300.1]
A_84_P16615	At4g03320	-2.78649	chloroplast protein import component-related similar to P. sativum Tic20 chloroplast protein import component (GI:3769673) [At4g03320.1]
A_84_P94199	At2g29670	-2.79152	expressed protein [At2g29670.1]
A_84_P10433	At1g70140	-2.79336	formin homology 2 domain-containing protein / FH2 domain-containing protein contains formin homology 2 domain, Pfam:PF02181 [At1g70140.1]
A_84_P18946	At1g09970	-2.79577	leucine-rich repeat transmembrane protein kinase, putative Similar to A. thaliana receptor-like protein kinase (gb|RLK5_ARATH). ESTs gb|ATTS0475,gb|ATTS4362 come from this gene isoform contains a TG acceptor site at intron. [At1g09970.1]
A_84_P21097	At1g67820	-2.80024	protein phosphatase 2C, putative / PP2C, putative similar to protein phosphatase 2C emb|CAA72341.1 [At1g67820.1]
A_84_P22308	At4g10390	-2.81408	protein kinase family protein contains protein kinase domain, Pfam:PF00069 [At4g10390.1]
A_84_P15898	At5g38240	-2.81766	serine/threonine protein kinase, putative similar to receptor serine/threonine kinase PR55K gi|1235680|gb|AAC49208; contains protein kinase domain, Pfam:PF00069; contains serine/threonine protein kinase domain, INTERPRO:IPR002290 [At5g38240.1]
A_84_P575658	At2g04070	-2.818	MATE efflux family protein similar to ripening regulated protein DDTFR18 [Lycopersicon esculentum] GI:12231296; contains Pfam profile PF01554: Uncharacterized membrane protein family [At2g04070.1]
A_84_P169313	At2g36590	-2.832	proline transporter, putative strong similarity to proline transporter 1 GI:1769901 from [Arabidopsis thaliana]; contains Pfam profile PF01490: Transmembrane amino acid transporter protein [At2g36590.1]
A_84_P15410	At2g36380	-2.83235	ABC transporter family protein related to multi drug resistance proteins and P-glycoproteins [At2g36380.1]
A_84_P292244	At3g53690	-2.8341	zinc finger (C3HC4-type RING finger) family protein contains a Zinc finger, C3HC4 type (RING finger) signature, PROSITE:PS00518 and a IBR domain, Pfam:PF01485 [At3g53690.1]
A_84_P10495	At1g65890	-2.83476	acyl-activating enzyme 12 (AAE12) similar to AMP-binding protein GI:1903034 from [Brassica napus]; contains Pfam AMP-binding domain PF00501; identical to cDNA acyl-activating enzyme 12 (At1g65890) mRNA GI:29893228, acyl-activating enzyme 12...
A_84_P260570	At3g14700	-2.83718	expressed protein [At3g14700.1]
A_84_P19754	At5g58540	-2.84116	protein kinase family protein contains Pfam domain, PF00069: Protein kinase domain [At5g58540.1]
A_84_P259140	At1g28050	-2.84447	zinc finger (B-box type) family protein [At1g28050.1]
A_84_P232289	At5g09570	-2.85718	expressed protein contains Pfam domain, PF04933: Protein of unknown function (DUF657) [At5g09570.1]
A_84_P529887	At4g20190	-2.85732	hypothetical protein [At4g20190.1]
A_84_P70894	At5g01840	-2.86973	ovate family protein 59% similar to ovate protein (GI:23429649) [Lycopersicon esculentum]; contains TIGRFAM TIGR01568 : uncharacterized plant-specific domain TIGR01568 [At5g01840.1]
A_84_P289964	At1g19020	-2.87003	expressed protein [At1g19020.1]
A_84_P14882	At1g06620	-2.88092	2-oxoglutarate-dependent dioxygenase, putative similar to 2A6 (GI:599622) and tomato ethylene synthesis regulatory protein E8 (SP|P10967); contains Pfam profile: PF00671 Iron/Ascorbate oxidoreductase family [At1g06620.1]
A_84_P22572	At5g52640	-2.88146	heat shock protein 81-1 (HSP81-1) / heat shock protein 83 (HSP83) nearly identical to SP|P27323 Heat shock protein 81-1 (HSP81-1) (Heat shock protein 83) {Arabidopsis thaliana}; contains Pfam profiles PF02518: ATPase, histidine kinase-, DNA gyrase B-,...
A_84_P14417	At2g20560	-2.88868	DNAJ heat shock family protein SP|Q9UDY4 DnaJ homolog subfamily B member 4 (Heat shock 40 kDa protein 1 homolog) {Homo sapiens}; contains Pfam profile PF00226: DnaJ domain [At2g20560.1]
A_84_P12931	At4g33150	-2.89115	lysine-ketoglutarate reductase/saccharopine dehydrogenase bifunctional enzyme identical to lysine-ketoglutarate reductase/saccharopine dehydrogenase GI:2052508 from [Arabidopsis thaliana] [At4g33150.1]
A_84_P13406	At1g20350	-2.89196	mitochondrial import inner membrane translocase subunit Tim17, putative similar to SP|Q9SP35 Mitochondrial import inner membrane translocase subunit TIM17 {Arabidopsis thaliana}; contains Pfam profile PF02466: Mitochondrial import inner membrane...
A_84_P16329	At1g07890	-2.90604	L-ascorbate peroxidase 1, cytosolic (APX1) identical to SP|Q05431 L-ascorbate peroxidase, cytosolic (EC 1.11.1.11) (AP) {Arabidopsis thaliana}, L-ascorbate peroxidase [Arabidopsis thaliana] gi|16173|emb|CAA42168; strong similarity to cytosolic...
A_84_P102866	At5g57150	-2.90614	basic helix-loop-helix (bHLH) family protein contains Pfam profile: PF00010 helix-loop-helix DNA-binding domain [At5g57150.1]
A_84_P64294	At3g23790	-2.90832	AMP-binding protein, putative similar to AMP-binding protein GB:CAA96521 from [Brassica napus] (Plant Mol. Biol. (1997) 33 (5), 911-922); contains Pfam AMP-binding enzyme domain PF00501; identical to cDNA acyl-CoA synthetase-like protein GI:20799732...
A_84_P21430	At4g30250	-2.90992	AAA-type ATPase family protein contains Pfam profile: ATPase family PF00004 [At4g30250.1]
A_84_P574554	At1g06475	-2.91368	expressed protein [At1g06475.1]
A_84_P565450	At5g16980	-2.92077	NADP-dependent oxidoreductase, putative strong similarity to probable NADP-dependent oxidoreductase (zeta-crystallin homolog) P1 [SP|Q39172][gi:886428] and P2 [SP|Q39173][gi:886430], Arabidopsis thaliana [At5g16980.1]
A_84_P54840	At3g19270	-2.92569	cytochrome P450 family protein similar to Cytochrome P450 85 (SP:Q43147) {Lycopersicon esculentum}; [At3g19270.1]
A_84_P12385	At1g80110	-2.93502	expressed protein contains similarity to SKP1 interacting partner 3 [Arabidopsis thaliana] GI:10716951 [At1g80110.1]
A_84_P21275	At3g50930	-2.93873	AAA-type ATPase family protein contains Pfam profile: ATPase family PF00004 [At3g50930.1]
A_84_P10323	At5g63850	-2.94043	amino acid transporter 4, putative (AAP4) identical to amino acid transporter GI:608671 from [Arabidopsis thaliana]; [At5g63850.1]
A_84_P12479	At1g43640	-2.9415	F-box family protein / tubby family protein contains Pfam profile: PF01167: Tub family; contains Pfam PF00646: F-box domain; similar to Chain A, C-Terminal Domain Of Mouse Brain Tubby Protein Length(GI:6730158) [Mus musculus]; similar to Tubby related...
A_84_P588306	At3g12145	-2.9455	polygalacturonase inhibitor, putative / leucine-rich repeat protein (FLR1) similar to Swiss-Prot:Q05091 polygalacturonase inhibitor precursor (Polygalacturonase-inhibiting protein) [Pyrus communis]; identical to leucine-rich repeat protein FLR1 (FLR1)...
A_84_P67084	At1g25400	-2.94752	expressed protein similar to unknown protein GI:6714347 from [Arabidopsis thaliana] [At1g25400.1]
A_84_P542903	At2g32490	-2.95328	3'-5' exonuclease domain-containing protein contains Pfam profile PF01612: 3'-5' exonuclease [At2g32490.1]
A_84_P293884	At1g21140	-2.95528	nodulin, putative similar to nodulin 21 (N-21) [Glycine max] SWISS-PROT:P16313 [At1g21140.1]
A_84_P20728	At5g64750	-2.96228	AP2 domain-containing transcription factor, putative contains similarity to transcription factor [At5g64750.1]
A_84_P16851	At5g40240	-2.96845	nodulin MtN21 family protein similar to MtN21 [Medicago truncatula] GI:2598575; contains Pfam profile PF00892: Integral membrane protein [At5g40240.1]
A_84_P522542	At2g39240	-2.97173	RNA polymerase I specific transcription initiation factor RRN3 family protein contains Pfam profile PF05327: RNA polymerase I specific transcription initiation factor RRN3 [At2g39240.1]
A_84_P11303	At5g20830	-2.97396	sucrose synthase / sucrose-UDP glucosyltransferase (SUS1) identical to SP|P49040 Sucrose synthase (EC 2.4.1.13) (Sucrose-UDP glucosyltransferase) {Arabidopsis thaliana} [At5g20830.1]
A_84_P18552	At4g21120	-2.97976	amino acid permease family protein similar to cationic amino acid transporter-1 [Rattus norvegicus] GI:1589917; contains Pfam profile PF00324: Amino acid permease [At4g21120.1]
A_84_P98716	At4g00390	-2.97977	expressed protein contains Pfam profile: PF04504 protein of unknown function, DUF573 [At4g00390.1]
A_84_P576707	At3g09020	-2.9853	alpha 1,4-glycosyltransferase family protein / glycosyltransferase sugar-binding DXD motif-containing protein low similarity to alpha-1,4-N-acetylglucosaminyltransferase, Homo sapiens [gi:5726306], Gb3 synthase, Rattus norvegicus [gi:9082162] ;...
A_84_P242043	At3g19500	-2.98573	ethylene-responsive protein -related contains similarity to ethylene-inducible ER33 protein [Lycopersicon esculentum] gi|5669656|gb|AAD46413 [At3g19500.1]
A_84_P298684	At5g43380	-2.98745	serine/threonine protein phosphatase PP1 isozyme 7 (TOPP7) identical to SP|O82733 Serine/threonine protein phosphatase PP1 isozyme 7 (EC 3.1.3.16) {Arabidopsis thaliana} [At5g43380.2]
A_84_P62700	At5g06530	-2.99077	ABC transporter family protein [At5g06530.1]
A_84_P595141	At1g30135	-2.99295	expressed protein [At1g30135.1]
A_84_P18655	At1g62710	-2.99587	vacuolar processing enzyme beta / beta-VPE identical to SP|Q39044 Vacuolar processing enzyme, beta-isozyme precursor (EC 3.4.22.-) (Beta-VPE) {Arabidopsis thaliana} [At1g62710.1]
A_84_P585313	At1g16705	-3.01073	p300/CBP acetyltransferase-related protein-related similar to p300/CBP acetyltransferase-related protein 2 [Arabidopsis thaliana] GI:12597461 [At1g16705.1]
A_84_P67134	At5g64550	-3.0296	loricrin-related contains weak similarity to Loricrin (Swiss-Prot:P23490) [Homo sapiens] [At5g64550.1]
A_84_P22447	At5g05420	-3.03093	immunophilin, putative / FKBP-type peptidyl-prolyl cis-trans isomerase, putative contains similarity to peptidyl-prolyl cis-trans isomerase [At5g05420.1]
A_84_P22489	At5g22250	-3.03107	CCR4-NOT transcription complex protein, putative similar to SWISS-PROT:Q60809 CCR4-NOT transcription complex, subunit 7 (CCR4-associated factor 1, (CAF1) [Mus musculus] [At5g22250.1]
A_84_P159575	At4g15765	-3.04895	monooxygenase family protein similar to monooxygenase 1 (MO1) [gi:3426062], MO2 [gi:3426064] [At4g15765.1]
A_84_P20802	At1g27200	-3.05713	expressed protein contains Pfam PF01697: Domain of unknown function [At1g27200.1]
A_84_P11239	At5g56840	-3.05913	DNA-binding family protein contains Pfam domains, PF00249: Myb-like DNA-binding domain and PF00098: Zinc knuckle [At5g56840.1]
A_84_P12419	At1g51760	-3.06248	IAA-amino acid hydrolase 3 / IAA-Ala hydrolase 3 (IAR3) identical to IAA-Ala hydrolase (IAR3) [Arabidopsis thaliana] GI:3421384 [At1g51760.1]
A_84_P272370	At3g16460	-3.06668	jacalin lectin family protein contains Pfam profile: PF01419 jacalin-like lectin domain; similar to myrosinase binding protein [Brassica napus] GI:1711296, GI:1655824, myrosinase-binding protein homolog [Arabidopsis thaliana] GI:2997767; contains Pfam...
A_84_P611334	At2g22880	-3.06915	VQ motif-containing protein contains PF05678: VQ motif [At2g22880.1]
A_84_P23651	At1g03840	-3.07326	zinc finger (C2H2 type) family protein contains Zinc finger,C2H2 type,domain contains Pfam domain, PF00096: Zinc finger, C2H2 type [At1g03840.1]
A_84_P284310	At2g01520	-3.0802	major latex protein-related / MLP-related low similarity to major latex protein {Papaver somniferum}[GI:169000] contains Pfam profile PF00407: Pathogenesis-related protein Bet v I family [At2g01520.1]
A_84_P10269	At1g29640	-3.0818	expressed protein contains Pfam profile PF04520: Protein of unknown function, DUF584 [At1g29640.1]
A_84_P15397	At1g07750	-3.0878	cupin family protein similar to legumin (11S-globulin) from Ginkgo biloba [GI:949869], 11S globulin from Avena sativa [GI:472867] [At1g07750.1]
A_84_P20976	At1g19210	-3.08886	AP2 domain-containing transcription factor, putative similar to AP2 domain transcription factor GI:4567204 from [Arabidopsis thaliana] [At1g19210.1]
A_84_P552183	At5g27020	-3.09036	hypothetical protein [At5g27020.1]
A_84_P20120	At2g27690	-3.09198	cytochrome P450, putative similar to Cytochrome P450 94A1 (P450-dependent fatty acid omega-hydroxylase) (SP:O81117) {Vicia sativa}; contains Pfam profile: PF00067 cytochrome P450; supported by cDNA: gi_13877668 [At2g27690.1]
A_84_P14421	At2g41510	-3.09713	FAD-binding domain-containing protein / cytokinin oxidase family protein similar to cytokinin oxidase, Zea mays [gi:3882018] [gi:3441978] [At2g41510.1]
A_84_P13031	At5g19110	-3.10598	extracellular dermal glycoprotein-related / EDGP-related similar to extracellular dermal glycoprotein EDGP precursor [Daucus carota] GI:285741 [At5g19110.1]
A_84_P63150	At5g53420	-3.10871	expressed protein [At5g53420.1]
A_84_P18701	At5g18310	-3.10983	expressed protein predicted proteins, Drosophila melanogaster [At5g18310.1]
A_84_P19456	At4g04500	-3.11139	protein kinase family protein contains Pfam domain, PF00069: Protein kinase domain [At4g04500.1]
A_84_P13077	At5g42380	-3.12784	calmodulin-related protein, putative similar to regulator of gene silencing calmodulin-related protein GI:12963415 from [Nicotiana tabacum] [At5g42380.1]
A_84_P298164	At5g65870	-3.12908	phytosulfokines 5 (PSK5) identical to phytosulfokines 5 (PSK5) from [Arabidopsis thaliana] [At5g65870.1]
A_84_P18053	At1g72830	-3.14315	CCAAT-binding transcription factor (CBF-B/NF-YA) family protein contains Pfam profile: PF02045 CCAAT-binding transcription factor (CBF-B/NF-YA) subunit B [At1g72830.1]
A_84_P20359	At3g57540	-3.14453	remorin family protein contains Pfam domain, PF03763: Remorin, C-terminal region [At3g57540.1]
A_84_P265830	At4g14020	-3.15515	rapid alkalinization factor (RALF) family protein [At4g14020.1]
A_84_P236643	At1g44350	-3.15728	IAA-amino acid hydrolase 6, putative (ILL6) / IAA-Ala hydrolase, putative virtually identical to gr1-protein from [Arabidopsis thaliana] GI:3559811; similar to IAA-amino acid hydrolase GI:3421384 from [Arabidopsis thaliana]; contains TIGRfam profile...
A_84_P14635	At1g02460	-3.1574	glycoside hydrolase family 28 protein / polygalacturonase (pectinase) family protein similar to polygalacturonase PG1 GI:5669846, PG2 GI:5669848 from (Glycine max); contains PF00295: Glycosyl hydrolases family 28 (polygalacturonases) [At1g02460.1]
A_84_P17683	At4g39580	-3.17569	kelch repeat-containing F-box family protein contains F-box domain Pfam:PF00646 and Kelch motif Pfam:PF01344 [At4g39580.1]
A_84_P12954	At4g39210	-3.18669	glucose-1-phosphate adenylyltransferase large subunit 3 (APL3) / ADP-glucose pyrophosphorylase identical to SP|P55231 [At4g39210.1]
A_84_P13998	At5g33290	-3.18678	exostosin family protein contains Pfam profile: PF03016 Exostosin family [At5g33290.1]
A_84_P288904	At3g49570	-3.20261	expressed protein [At3g49570.1]
A_84_P584249	At5g43380	-3.21322	serine/threonine protein phosphatase PP1 isozyme 7 (TOPP7) identical to SP|O82733 Serine/threonine protein phosphatase PP1 isozyme 7 (EC 3.1.3.16) {Arabidopsis thaliana} [At5g43380.1]
A_84_P21047	At2g38530	-3.2235	nonspecific lipid transfer protein 2 (LTP2) identical to nonspecific lipid-transfer protein 2 from Arabidopsis thaliana [SP|Q9S7I3]; contains Pfam protease inhibitor/seed storage/LTP family domain PF00234 [At2g38530.1]
A_84_P23922	At1g19630	-3.2263	cytochrome P450 family protein similar to Cytochrome P450 90A1 (SP:Q42569) [Arabidopsis thaliana] [At1g19630.1]
A_84_P105636	At3g16400	-3.23139	jacalin lectin family protein similar to myrosinase-binding protein homolog [Arabidopsis thaliana] GI:2997767, epithiospecifier [Arabidopsis thaliana] GI:16118845; contains Pfam profiles PF01419 jacalin-like lectin family, PF01344 Kelch motif...
A_84_P218298	At2g42760	-3.24079	expressed protein [At2g42760.1]
A_84_P500750	At5g26270	-3.24369	expressed protein ; expression supported by MPSS [At5g26270.1]
A_84_P22015	At1g30040	-3.25237	gibberellin 2-oxidase / GA2-oxidase (GA2OX2) identical to GI:4678368 ga2ox2 [At1g30040.1]
A_84_P16068	At1g33790	-3.25749	jacalin lectin family protein similar to myrosinase binding protein homolog GI:2997767 from [Arabidopsis thaliana]; contains contains Pfam profile PF01419 jacalin-like lectin domain [At1g33790.1]
A_84_P588557	At4g36830	-3.2702	GNS1/SUR4 membrane family protein weak similarity to long chain polyunsaturated fatty acid elongation enzyme [Isochrysis galbana] GI:17226123; contains Pfam profile PF01151: GNS1/SUR4 family [At4g36830.1]
A_84_P539348	At2g25735	-3.27589	expressed protein [At2g25735.1]
A_84_P13252	At1g24470	-3.28365	short-chain dehydrogenase/reductase (SDR) family protein similar to b-keto acyl reductase GI:2586127 from [Hordeum vulgare] [At1g24470.1]
A_84_P241449	At1g28190	-3.29318	expressed protein [At1g28190.1]
A_84_P21159	At3g04010	-3.305	glycosyl hydrolase family 17 protein similar to beta-1,3-glucanase GB:S12402 [Nicotiana sp], GB:CAA03908 [Citrus sinensis], GB:S44364 [Lycopersicon esculentum] [At3g04010.1]
A_84_P20649	At5g44350	-3.30534	ethylene-responsive nuclear protein -related contains weak similarity to ethylene-regulated nuclear protein ERT2 [Arabidopsis thaliana] gi|2765442|emb|CAA75349 [At5g44350.1]
A_84_P548684	At5g41830	-3.30691	F-box family protein-related contains a novel domain similar to F-box that is shared among other proteins in Arabidopsis; similar to proteins At3g54160, At1g47920 (syntaxin SYP81), At3g44180, At1g56610, At3g58890, At1g48390, At3g59270 [Arabidopsis...
A_84_P735523	At3g16410	-3.30777	jacalin lectin family protein similar to myrosinase-binding protein homolog [Arabidopsis thaliana] GI:2997767, epithiospecifier [Arabidopsis thaliana] GI:16118845; contains Pfam profiles PF01419 jacalin-like lectin family, PF01344 Kelch motif...
A_84_P16699	At4g29930	-3.30936	basic helix-loop-helix (bHLH) family protein contains Pfam profile: PF00010 helix-loop-helix DNA-binding domain [At4g29930.1]
A_84_P21487	At5g01250	-3.31173	alpha 1,4-glycosyltransferase family protein / glycosyltransferase sugar-binding DXD motif-containing protein low similarity to alpha-1,4-N-acetylglucosaminyltransferase, Homo sapiens [gi:5726306], Gb3 synthase, Rattus norvegicus [gi:9082162];...
A_84_P23455	At1g68620	-3.31578	expressed protein similar to PrMC3 [Pinus radiata] GI:5487873 [At1g68620.1]
A_84_P592948	At4g11910	-3.32373	expressed protein hypothetical protein F7H19.100 -Arabidopsis thaliana,PID:e1310060 [At4g11910.1]
A_84_P268810	At4g27560	-3.33106	glycosyltransferase family protein contains Pfam profile: PF00201 UDP-glucoronosyl and UDP-glucosyl transferase [At4g27560.1]
A_84_P275050	At3g27210	-3.35035	expressed protein [At3g27210.1]
A_84_P21604	At5g46590	-3.35653	no apical meristem (NAM) family protein contains Pfam PF02365: No apical meristem (NAM) domain; [At5g46590.1]
A_84_P131786	At5g56370	-3.3718	F-box family protein contains F-box domain Pfam:PF00646 [At5g56370.1]
A_84_P97696	At5g17000	-3.38055	NADP-dependent oxidoreductase, putative strong similarity to probable NADP-dependent oxidoreductase (zeta-crystallin homolog) P1 [SP|Q39172][gi:886428] and P2 [SP|Q39173][gi:886430], Arabidopsis thaliana [At5g17000.1]
A_84_P21822	At1g21000	-3.38408	zinc-binding family protein similar to zinc-binding protein [Pisum sativum] GI:16117799; contains Pfam profile PF04640 : Protein of unknown function, DUF597 [At1g21000.1]
A_84_P283390	At1g80130	-3.38444	expressed protein [At1g80130.1]
A_84_P17313	At2g37770	-3.38922	aldo/keto reductase family protein similar to chalcone reductase [Sesbania rostrata][GI:2792155] and aldose reductase [GI:202852][Rattus norvegicus] [At2g37770.1]
A_84_P15355	At2g33070	-3.39017	jacalin lectin family protein similar to myrosinase-binding protein homolog [Arabidopsis thaliana] GI:2997767, epithiospecifier [Arabidopsis thaliana] GI:16118845; contains Pfam profiles PF01419 jacalin-like lectin family, PF01344 Kelch motif...
A_84_P18540	At4g18170	-3.39428	WRKY family transcription factor similar to DNA-binding protein 2 GI:4322940 from [Nicotiana tabacum]; contains Pfam profile: PF03106 WRKY DNA -binding domain [At4g18170.1]
A_84_P78279	At1g67920	-3.39881	expressed protein [At1g67920.1]
A_84_P166103	At5g08240	-3.40377	expressed protein [At5g08240.1]
A_84_P12428	At1g74010	-3.41336	strictosidine synthase family protein similar to strictosidine synthase [Rauvolfia serpentina][SP|P15324]; contains strictosidine synthase domain PF03088 [At1g74010.1]
A_84_P262200	At5g43420	-3.41951	zinc finger (C3HC4-type RING finger) family protein low similarity to RING-H2 zinc finger protein ATL4 [Arabidopsis thaliana] GI:4928399; contains Pfam profile PF00097: Zinc finger, C3HC4 type (RING finger) [At5g43420.1]
A_84_P18640	At4g16590	-3.42643	glucosyltransferase-related low similarity to beta-(1-3)-glucosyl transferase [Bradyrhizobium japonicum] GI:3687658 [At4g16590.1]
A_84_P117052	At3g25640	-3.43597	expressed protein contains Pfam profile PF04759: Protein of unknown function, DUF617 [At3g25640.1]
A_84_P561097	At5g46295	-3.43806	expressed protein [At5g46295.1]
A_84_P17380	At3g08720	-3.48193	serine/threonine protein kinase (PK19) identical to serine/threonine-protein kinase AtPK19 (Ribosomal-protein S6 kinase homolog) [Arabidopsis thaliana] SWISS-PROT:Q39030 [At3g08720.1]
A_84_P14080	At5g58690	-3.48655	phosphoinositide-specific phospholipase C family protein contains Pfam profile: PF00388 phosphatidylinositol-specific phospholipase C [At5g58690.1]
A_84_P138279	At1g58420	-3.50044	expressed protein [At1g58420.1]
A_84_P558681	At1g53885	-3.52042	senescence-associated protein-related similar to senescence-associated protein SAG102 (GI:22331931) [Arabidopsis thaliana]; [At1g53885.1]
A_84_P23516	At5g51990	-3.52277	DRE-binding protein, putative / CRT/DRE-binding factor, putative similar to DREB1C GI:3738228 from [Arabidopsis thaliana]; contains Pfam profile PF00847: AP2 domain [At5g51990.1]
A_84_P229729	At2g20142	-3.53459	expressed protein [At2g20142.1]
A_84_P11975	At4g30460	-3.53609	glycine-rich protein [At4g30460.1]
A_84_P504929	At3g29000	-3.53926	calcium-binding EF hand family protein similar to calmodulin-like MSS3 GI:9965747 from [Arabidopsis thaliana]; contains INTERPRO:IPR002048 calcium-binding EF-hand domain [At3g29000.1]
A_84_P23445	At5g25140	-3.54109	cytochrome P450 family protein CYTOCHROME P450 71B1 - Thlaspi arvense, EMBL:L24438 [At5g25140.1]
A_84_P96976	At3g10985	-3.54734	wound-responsive protein-related similar to SP|P20144 Wound-induced protein 1 {Solanum tuberosum} [At3g10985.1]
A_84_P16345	At2g27220	-3.55053	homeodomain-containing protein [At2g27220.1]
A_84_P197444	At3g22160	-3.56438	VQ motif-containing protein contains PF05678: VQ motif [At3g22160.1]
A_84_P16877	At5g47240	-3.57691	MutT/nudix family protein similar to SP|P53370 Nucleoside diphosphate-linked moiety X motif 6 {Homo sapiens}; contains Pfam profile PF00293: NUDIX domain [At5g47240.1]
A_84_P15590	At3g48850	-3.57839	mitochondrial phosphate transporter, putative similar to mitochondrial phosphate transporter GI:3318617 from [Arabidopsis thaliana] [At3g48850.1]
A_84_P256090	At2g38500	-3.59437	expressed protein [At2g38500.1]
A_84_P158475	At2g41640	-3.60999	expressed protein contains Pfam domain, PF04577: Protein of unknown function (DUF563) [At2g41640.1]
A_84_P10659	At2g46680	-3.61252	homeobox-leucine zipper protein 7 (HB-7) / HD-ZIP transcription factor 7 identical to homeobox-leucine zipper protein ATHB-7 (HD-ZIP protein ATHB-7) (SP:P46897) [Arabidopsis thaliana]; [At2g46680.1]
A_84_P18792	At5g53870	-3.62271	plastocyanin-like domain-containing protein contains similarity to SP|Q02917 Early nodulin 55-2 precursor {Glycine max}; PF02298: Plastocyanin-like domain [At5g53870.1]
A_84_P12717	At3g18610	-3.64606	nucleolin, putative contains Pfam profile: PF00076 RNA recognition motif [At3g18610.1]
A_84_P11771	At3g22930	-3.64952	calmodulin, putative strong similarity to calmodulin 8 GI:5825600 from [Arabidopsis thaliana]; contains INTERPRO:IPR002048 calcium-binding EF-hand domain [At3g22930.1]
A_84_P19214	At2g32510	-3.6574	protein kinase family protein contains protein kinase domain, Pfam:PF00069 [At2g32510.1]
A_84_P16133	At1g79310	-3.68113	latex-abundant protein, putative (AMC4) / caspase family protein similar to latex-abundant protein [Hevea brasiliensis] gb:AAD13216; contains Pfam profile PF00656: ICE-like protease (caspase) p20 domain [At1g79310.1]
A_84_P13503	At2g34960	-3.69658	amino acid permease family protein similar to cationic amino acid transporter 3 [Rattus norvegicus] GI:2116552; contains Pfam profile PF00324: Amino acid permease [At2g34960.1]
A_84_P14828	At4g34860	-3.70681	beta-fructofuranosidase, putative / invertase, putative / saccharase, putative / beta-fructosidase, putative similar to neutral invertase [Daucus carota] GI:4200165; contains Pfam profile PF04853: Plant neutral invertase [At4g34860.1]
A_84_P23256	At4g10960	-3.71038	UDP-glucose 4-epimerase, putative / UDP-galactose 4-epimerase, putative / Galactowaldenase, putative similar to UDP-galactose 4-epimerase from Arabidopsis thaliana SP|Q42605, Cyamopsis tetragonoloba GI:3021357 [AJ005082] [At4g10960.1]
A_84_P288874	At1g73810	-3.74306	expressed protein contains Pfam profile PF03267: Arabidopsis protein of unknown function, DUF266 [At1g73810.1]
A_84_P508448	At3g23870	-3.7445	permease-related low similarity to purine permease [Arabidopsis thaliana] GI:7620007; contains 9 predicted transmembrane domains; contains Pfam PF05653: Protein of unknown function (DUF803); identified as COG0697, Permeases of the drug/metabolite...
A_84_P22129	At3g27660	-3.78381	glycine-rich protein / oleosin identical to oleosin isoform GB:S71286 from [Arabidopsis thaliana]; identical to cDNA oleosin (isoform Atol2) GI:987013 [At3g27660.1]
A_84_P18532	At4g12290	-3.78525	copper amine oxidase, putative similar to copper amine oxidase [Cicer arietinum] gi|3819099|emb|CAA08855 [At4g12290.1]
A_84_P20016	At1g66830	-3.78674	leucine-rich repeat transmembrane protein kinase, putative contains Pfam profiles: PF00069: Eukaryotic protein kinase domain, multiple PF00560: Leucine Rich Repeat [At1g66830.1]
A_84_P12309	At1g67360	-3.78936	rubber elongation factor (REF) family protein contains Pfam profile: PF05755 rubber elongation factor protein (REF) [At1g67360.2]
A_84_P15504	At3g15990	-3.79084	sulfate transporter, putative similar to sulfate transporter [Arabidopsis thaliana] GI:2285885; contains Pfam profiles PF00916: Sulfate transporter family, PF01740: STAS domain [At3g15990.1]
A_84_P18846	At5g67160	-3.79219	transferase family protein similar to anthranilate N-hydroxycinnamoyl/benzoyltransferase, Dianthus caryophyllus [gi:2239091]; contains Pfam transferase family domain PF002458 [At5g67160.1]
A_84_P66984	At1g64360	-3.79941	expressed protein [At1g64360.1]
A_84_P10611	At2g43530	-3.82259	trypsin inhibitor, putative similar to SP|P26780 Trypsin inhibitor 2 precursor (MTI-2) {Sinapis alba} [At2g43530.1]
A_84_P542948	At2g46150	-3.82514	expressed protein and genefinder [At2g46150.1]
A_84_P51740	At2g15760	-3.83037	calmodulin-binding protein similar to AR781 GI:1669593 from [Arabidopsis thaliana]; AR781 complements pheromone receptor deficient mutant of Shizosaccharomyces pombe [At2g15760.1]
A_84_P229999	At4g31330	-3.83975	expressed protein contains Pfam profile PF04654: Protein of unknown function, DUF599 [At4g31330.1]
A_84_P14044	At1g29540	-3.84787	hypothetical protein [At1g29540.1]
A_84_P19852	At1g01600	-3.87031	cytochrome P450, putative similar to cytochrome P450 GI:10442763 from [Triticum aestivum] [At1g01600.1]
A_84_P502404	At4g26950	-3.87962	expressed protein contains Pfam profile PF04520: Protein of unknown function, DUF584 [At4g26950.1]
A_84_P22300	At4g08300	-3.89114	nodulin MtN21 family protein similar to MtN21 GI:2598575 (root nodule development) from [Medicago truncatula] [At4g08300.1]
A_84_P504670	At1g73810	-3.91313	expressed protein contains Pfam profile PF03267: Arabidopsis protein of unknown function, DUF266 [At1g73810.1]
A_84_P12395	At1g32900	-3.94486	starch synthase, putative similar to starch synthase SP:Q42857 from [Ipomoea batatas] [At1g32900.1]
A_84_P20172	At2g34490	-3.95842	cytochrome P450 family protein similar to Cytochrome P450 61 (C-22 sterol desaturase) (SP:P54781) {Saccharomyces cerevisiae}; contains Pfam profile: PF00067 cytochrome P450; supported by full-length cDNA: Ceres:158108. [At2g34490.1]
A_84_P14273	At1g14780	-3.95988	expressed protein [At1g14780.1]
A_84_P23564	At5g64260	-3.98308	phosphate-responsive protein, putative similar to phi-1 (phosphate-induced gene) [Nicotiana tabacum] GI:3759184; contains Pfam profile PF04674: Phosphate-induced protein 1 conserved region [At5g64260.1]
A_84_P109962	At1g21240	-3.99361	wall-associated kinase, putative similar to wall-associated kinase 1 [Arabidopsis thaliana] GI:3549626; expressed in leaves and stems & induced by salicylic acid or INA (PMID:10380805) [At1g21240.1]
A_84_P23846	At2g47180	-3.99618	galactinol synthase, putative similar to galactinol synthase, isoform GolS-1 GI:5608497 from [Ajuga reptans] [At2g47180.1]
A_84_P12877	At4g20860	-4.00325	FAD-binding domain-containing protein simlar to SP|P30986 reticuline oxidase precursor (Berberine-bridge-forming enzyme) (BBE) (Tetrahydroprotoberberine synthase) [Eschscholzia californica]; contains PF01565 FAD binding domain [At4g20860.1]
A_84_P535346	At5g22540	-4.00611	expressed protein contains Pfam profile PF03140: Plant protein of unknown function [At5g22540.1]
A_84_P149978	At4g01080	-4.01355	expressed protein [At4g01080.1]
A_84_P15864	At5g18470	-4.03363	curculin-like (mannose-binding) lectin family protein contains Pfam profile: PF01453 lectin (probable mannose binding) [At5g18470.1]
A_84_P255630	At2g25625	-4.03616	expressed protein [At2g25625.1]
A_84_P52340	At3g26840	-4.06656	esterase/lipase/thioesterase family protein contains Pfam profile PF03096: Ndr family [At3g26840.1]
A_84_P145159	At5g50360	-4.08285	expressed protein [At5g50360.1]
A_84_P18737	At5g38710	-4.09317	proline oxidase, putative / osmotic stress-responsive proline dehydrogenase, putative similar to proline oxidase, mitochondrial precursor (Osmotic stress- induced proline dehydrogenase) [Arabidopsis thaliana] SWISS-PROT:P92983 [At5g38710.1]
A_84_P536372	At5g66640	-4.09688	LIM domain-containing protein-related contains low similarity to Pfam profile PF00412: LIM domain [At5g66640.1]
A_84_P10056	At4g24450	-4.1001	starch excess protein-related similar to SEX1 [Arabidopsis thaliana] GI:12044358 [At4g24450.1]
A_84_P20761	At5g09220	-4.11345	amino acid permease 2 (AAP2) identical to amine acid permease AAP2 [Arabidopsis thaliana] GI:510236 [At5g09220.1]
A_84_P22932	At2g22770	-4.11476	basic helix-loop-helix (bHLH) family protein contains Pfam profile: PF00010 helix-loop-helix DNA-binding domain [At2g22770.1]
A_84_P164303	At5g58680	-4.11819	armadillo/beta-catenin repeat family protein contains Pfam profile: PF00514 armadillo/beta-catenin-like repeats (4 copies) [At5g58680.1]
A_84_P20893	At1g77920	-4.1198	bZIP family transcription factor contains Pfam profile: PF00170 bZIP transcription factor [At1g77920.1]
A_84_P13315	At1g16370	-4.12455	transporter-related low similarity to organic cation transporter OCTN1 from [Homo sapiens] GI:2605501, [Mus musculus] GI:4126605, [Rattus norvegicus] GI:5679326; contains Pfam profile PF00083: major facilitator superfamily protein [At1g16370.1]
A_84_P12429	At1g63820	-4.13115	hypothetical protein [At1g63820.1]
A_84_P560583	At2g18680	-4.16583	expressed protein [At2g18680.1]
A_84_P21945	At1g32350	-4.18769	alternative oxidase, putative similar to Alternative oxidase 1a, mitochondrial precursor from Arabidopsis thaliana [SP|Q39219], alternative oxidase 2, mitochondrial precursor from Nicotiana tabacum [SP|Q40578]; contains Pfam profile PF01786...
A_84_P18730	At5g36220	-4.19376	cytochrome P450 81D1 (CYP81D1) (CYP91A1) Identical to Cytochrome P450 (SP:Q9FG65) [Arabidopsis thaliana]; [At5g36220.1]
A_84_P113182	At4g39670	-4.21351	expressed protein [At4g39670.1]
A_84_P10936	At4g01540	-4.22274	no apical meristem (NAM) family protein similar to NAC1 (GI:7716952) {Medicago truncatula}; contains Pfam PF02365 : No apical meristem (NAM) protein [At4g01540.1]
A_84_P14505	At2g32140	-4.23421	disease resistance protein (TIR class), putative domain signature TIR exists, suggestive of a disease resistance protein. [At2g32140.1]
A_84_P66214	At3g02840	-4.25922	immediate-early fungal elicitor family protein similar to immediate-early fungal elicitor protein CMPG1 (GI:14582200) [Petroselinum crispum] [At3g02840.1]
A_84_P10354	At1g27940	-4.27373	multidrug resistance P-glycoprotein, putative similar to mdr-like P-glycoprotein atpgp1 GI:3849833 from [Arabidopsis thaliana] [At1g27940.1]
A_84_P10009	At4g08870	-4.28751	arginase, putative similar to Swiss-Prot:P46637 arginase (EC 3.5.3.1) [Arabidopsis thaliana] [At4g08870.1]
A_84_P14212	At1g22990	-4.29303	heavy-metal-associated domain-containing protein / copper chaperone (CCH)-related low similarity to copper homeostasis factor [GI:3168840][PMID:9701579]; strong similarity to farnesylated protein ATFP7 [GI:4097555]; contains heavy-metal-associated...
A_84_P14205	At1g24260	-4.30702	MADS-box protein (AGL9) strongly similar to GB:O22456, MADS-box protein, Location of EST gb|H37053 [At1g24260.2]
A_84_P18388	At3g26330	-4.31887	cytochrome P450 family protein contains Pfam profile: PF00067 cytochrome P450 [At3g26330.1]
A_84_P93419	At1g45616	-4.32239	leucine-rich repeat family protein contains leucine rich-repeat (LRR) domains Pfam:PF00560, INTERPRO:IPR001611; similar to disease resistance protein [Lycopersicon esculentum] gi|3894383|gb|AAC78591 [At1g45616.1]
A_84_P18401	At3g12580	-4.32571	heat shock protein 70, putative / HSP70, putative strong similarity to heat shock protein GI:425194 [Spinacia oleracea] [At3g12580.1]
A_84_P515468	At2g45940	-4.34388	hypothetical protein contains Pfam profile PF03478: Protein of unknown function (DUF295) [At2g45940.1]
A_84_P605309	At3g43930	-4.34509	expressed protein predicted proteins, Arabidopsis thaliana; expression supported by MPSS [At3g43930.1]
A_84_P14331	At1g76650	-4.3503	calcium-binding EF hand family protein similar to regulator of gene silencing calmodulin-related protein GI:12963415 from [Nicotiana tabacum]; contains INTERPRO:IPR002048 calcium-binding EF-hand domain [At1g76650.1]
A_84_P22829	At1g68290	-4.35367	bifunctional nuclease, putative similar to bifunctional nuclease [Zinnia elegans] gi|4099833|gb|AAD00694 [At1g68290.1]
A_84_P16890	At5g50800	-4.3566	nodulin MtN3 family protein similar to MtN3 GI:1619602 (root nodule development) from [Medicago truncatula] [At5g50800.1]
A_84_P217968	At1g36675	-4.38505	glycine-rich protein [At1g36675.1]
A_84_P23380	At5g01540	-4.40508	lectin protein kinase, putative similar to receptor lectin kinase 3 [Arabidopsis thaliana] gi|4100060|gb|AAD00733; contains protein kinase domain, Pfam:PF00069; contains legume lectins alpha and beta domains, Pfam:PF00138 and Pfam:PF00139 [At5g01540.1]
A_84_P20747	At5g17050	-4.44379	UDP-glucoronosyl/UDP-glucosyl transferase family protein similar to UDP glucose:flavonoid 3-o-glucosyltransferase, Vitis vinifera, EMBL:AF000372 [At5g17050.1]
A_84_P11961	At4g27410	-4.4492	no apical meristem (NAM) family protein (RD26) contains Pfam PF02365: No apical meristem (NAM) domain; Arabidopsis thaliana nap gene,PID:e1234813; identical to cDNA RD26 mRNA for NAM-like protein GI:15375403 [At4g27410.1]
A_84_P13562	At2g22930	-4.45511	glycosyltransferase family protein contains Pfam profile: PF00201 UDP-glucoronosyl and UDP-glucosyl transferase [At2g22930.1]
A_84_P21322	At3g61990	-4.46936	O-methyltransferase family 3 protein several O-methyltransferases - different species; contains Pfam 01596 O-methyltransferase domain [At3g61990.1]
A_84_P12432	At1g74590	-4.47661	glutathione S-transferase, putative similar to putative glutathione S-transferase GB:CAA10060 [Arabidopsis thaliana]; contains Pfam profile: PF00043 Glutathione S-transferases [At1g74590.1]
A_84_P16943	At1g52410	-4.49196	caldesmon-related weak similarity to Caldesmon (CDM) (Swiss-Prot:P12957) [Gallus gallus] [At1g52410.1]
A_84_P602364	At1g71015	-4.50192	expressed protein [At1g71015.1]
A_84_P17844	At5g53320	-4.52263	leucine-rich repeat transmembrane protein kinase, putative [At5g53320.1]
A_84_P10329	At5g65280	-4.5279	lanthionine synthetase C-like family protein contains Pfam domain, PF05147: Lanthionine synthetase C-like protein [At5g65280.1]
A_84_P13875	At4g32940	-4.54488	vacuolar processing enzyme gamma / gamma-VPE nearly identical to SP|Q39119 Vacuolar processing enzyme, gamma-isozyme precursor (EC 3.4.22.-) (Gamma-VPE) {Arabidopsis thaliana} [At4g32940.1]
A_84_P20208	At3g05690	-4.55696	CCAAT-binding transcription factor (CBF-B/NF-YA) family protein contains Pfam profile: PF02045 CCAAT-binding transcription factor (CBF-B/NF-YA) subunit B [At3g05690.1]
A_84_P172281	At5g48850	-4.56998	male sterility MS5 family protein similar to male sterility MS5 [Arabidopsis thaliana] GI:3859112; contains Pfam profile PF00515 TPR Domain [At5g48850.1]
A_84_P65284	At1g07900	-4.57723	LOB domain protein 1 / lateral organ boundaries domain protein 1 (LBD1) identical to SP|Q9LQR0 LOB domain protein 1 {Arabidopsis thaliana} [At1g07900.1]
A_84_P111802	At5g18130	-4.60362	expressed protein similar to unknown protein (gb|AAF00631.1) [At5g18130.1]
A_84_P23123	At3g13672	-4.61359	seven in absentia (SINA) family protein low similarity to SP|P21461 Developmental protein seven in absentia {Drosophila melanogaster}; contains Pfam profile PF03145: Seven in absentia protein family [At3g13672.1]
A_84_P16667	At4g22940	-4.62333	protein kinase family protein contains protein kinase domain, Pfam:PF00069 [At4g22940.1]
A_84_P210768	At5g19230	-4.6249	expressed protein [At5g19230.1]
A_84_P11746	At3g27400	-4.62671	pectate lyase family protein similar to pectate lyase GP:7547009 from [Vitis vinifera]; contains Pfam profile: PF00544 pectate lyase [At3g27400.1]
A_84_P18553	At4g21390	-4.64781	S-locus lectin protein kinase family protein contains Pfam profiles: PF00954 S-locus glycoprotein family, PF00069 protein kinase domain, PF01453 lectin (probable mannose binding) [At4g21390.1]
A_84_P102796	At5g53110	-4.68286	expressed protein [At5g53110.1]
A_84_P22797	At1g33030	-4.70433	O-methyltransferase family 2 protein similar to caffeic acid 3-O-methyltransferase [SP|Q00763] [Populus tremuloides], catechol O-methyltransferase [GI:4808524][Thalictrum tuberosum] [At1g33030.1]
A_84_P141659	At4g01360	-4.70593	expressed protein [At4g01360.1]
A_84_P10415	At1g52030	-4.75234	myrosinase-binding protein, putative (F-ATMBP) identical to SP|Q9SAV1 Myrosinase binding protein-like f-AtMBP [Arabidopsis thaliana]; similar to myrosinase binding protein GI:1711295 from [Brassica napus]; contains Pfam PF01419: Jacalin-like lectin...
A_84_P309633	At3g05165	-4.76223	sugar transporter, putative similar to sugar-porter family proteins 1 and 2 [Arabidopsis thaliana] GI:14585699, GI:14585701; contains Pfam profile PF00083: major facilitator superfamily protein [At3g05165.1]
A_84_P22221	At3g50940	-4.7738	AAA-type ATPase family protein contains Pfam profile: ATPase family PF00004 [At3g50940.1]
A_84_P218238	At1g65450	-4.77489	transferase family protein low similarity to anthranilate N-hydroxycinnamoyl/benzoyltransferase Dianthus caryophyllus GI:3288180, GI:2239091; contains Pfam profile PF02458 transferase family [At1g65450.1]
A_84_P12086	At5g19100	-4.77903	extracellular dermal glycoprotein-related / EDGP-related low similarity to extracellular dermal glycoprotein EDGP precursor [Daucus carota] GI:285741, SP|P13917 Basic 7S globulin precursor {Glycine max} [At5g19100.1]
A_84_P10624	At2g37130	-4.78969	peroxidase 21 (PER21) (P21) (PRXR5) identical to SP|Q42580 Peroxidase 21 precursor (EC 1.11.1.7) (Atperox P21) (PRXR5) (ATP2a/ATP2b) {Arabidopsis thaliana} [At2g37130.1]
A_84_P560906	At4g23160	-4.79177	protein kinase family protein contains Pfam domain PF00069: Protein kinase domain [At4g23160.1]
A_84_P17934	At5g04340	-4.79446	zinc finger (C2H2 type) family protein contains Pfam domain, PF00096: Zinc finger, C2H2 type [At5g04340.1]
A_84_P15826	At5g05600	-4.82705	oxidoreductase, 2OG-Fe(II) oxygenase family protein similar to flavonol synthase [Citrus unshiu][gi:4126403], leucoanthocyanidin dioxygenase [Daucus carota][gi:5924383]; contains PF03171 2OG-Fe(II) oxygenase superfamily domain [At5g05600.1]
A_84_P23997	At3g04060	-4.83331	no apical meristem (NAM) family protein contains Pfam PF02365 : No apical meristem (NAM) protein; similar to cup-shaped cotyledon CUC2 (GI:1944132) [Arabidopsis thaliana] [At3g04060.1]
A_84_P602046	At5g40790	-4.83869	hypothetical protein [At5g40790.1]
A_84_P52100	At4g21910	-4.86028	MATE efflux family protein similar to ripening regulated protein DDTFR18 [Lycopersicon esculentum] GI:12231296; contains Pfam profile PF01554: Uncharacterized membrane protein family [At4g21910.1]
A_84_P594805	At4g36820	-4.92896	hypothetical protein contains Pfam domain, PF04678: Protein of unknown function, DUF607 [At4g36820.1]
A_84_P21948	At1g66920	-4.97858	serine/threonine protein kinase, putative similar to receptor serine/threonine kinase PR55K gi|1235680|gb|AAC49208; contains protein kinase domain, Pfam:PF00069; contains serine/threonine protein kinase domain, INTERPRO:IPR002290 [At1g66920.1]
A_84_P10039	At1g27020	-5.0019	expressed protein [At1g27020.1]
A_84_P69564	At3g21710	-5.00277	expressed protein [At3g21710.1]
A_84_P275980	At4g18980	-5.00314	expressed protein contains Pfam profile PF04520: Protein of unknown function, DUF584 [At4g18980.1]
A_84_P21553	At5g25110	-5.06313	CBL-interacting protein kinase 25 (CIPK25) identical to CBL-interacting protein kinase 25 [Arabidopsis thaliana] gi|17646697|gb|AAL41008 [At5g25110.1]
A_84_P301340	At1g80120	-5.0828	expressed protein contains Pfam profile PF04525: Protein of unknown function (DUF567) [At1g80120.1]
A_84_P18213	At2g41380	-5.10307	embryo-abundant protein-related similar to embryo-abundant protein [Picea glauca] GI:1350531 [At2g41380.1]
A_84_P18395	At3g30340	-5.10366	nodulin MtN21 family protein similar to MtN21 GI:2598575 (root nodule development) from [Medicago truncatula] [At3g30340.1]
A_84_P12186	At5g57480	-5.10793	AAA-type ATPase family protein contains Pfam profile: PF00004 ATPase family [At5g57480.1]
A_84_P16137	At1g10530	-5.11163	expressed protein [At1g10530.1]
A_84_P15849	At5g11930	-5.14655	glutaredoxin family protein contains INTERPRO Domain IPR002109, Glutaredoxin (thioltransferase) [At5g11930.1]
A_84_P10399	At1g17745	-5.18187	D-3-phosphoglycerate dehydrogenase / 3-PGDH identical to SP|O04130 [At1g17745.1]
A_84_P61410	At1g13970	-5.18837	expressed protein [At1g13970.1]
A_84_P13039	At5g24420	-5.21584	glucosamine/galactosamine-6-phosphate isomerase-related contains weak similarity to Swiss-Prot:O95336 6-phosphogluconolactonase (EC 3.1.1.31) (6PGL) [Homo sapiens] [At5g24420.1]
A_84_P21049	At2g26560	-5.28507	patatin, putative similar to patatin-like latex allergen [Hevea brasiliensis][PMID:10589016]; contains patatin domain PF01734 [At2g26560.1]
A_84_P12116	At5g37980	-5.33373	NADP-dependent oxidoreductase, putative similar to probable NADP-dependent oxidoreductase (zeta-crystallin homolog) P1 [SP|Q39172][gi:886428] and P2 [SP|Q39173][gi:886430], Arabidopsis thaliana [At5g37980.1]
A_84_P23603	At1g34060	-5.35611	alliinase family protein contains Pfam profiles: PF04864 allinase C-terminal domain, PF04863 alliinase EGF-like domain [At1g34060.1]
A_84_P23891	At2g32830	-5.3917	inorganic phosphate transporter (PHT5) identical to inorganic phosphate transporter (PHT5) [Arabidopsis thaliana] GI:2780345 [At2g32830.1]
A_84_P14137	At5g13170	-5.39245	nodulin MtN3 family protein similar to MtN3 GI:1619602 (root nodule development) from [Medicago truncatula]; identical to cDNA senescence-associated protein (SAG29) mRNA, partial cds GI:4426938 [At5g13170.1]
A_84_P146458	At5g24290	-5.40353	integral membrane family protein contains Pfam domain PF01988: Integral membrane protein [At5g24290.1]
A_84_P12310	At1g76960	-5.47214	expressed protein [At1g76960.1]
A_84_P14893	At5g09530	-5.47411	hydroxyproline-rich glycoprotein family protein contains proline-rich extensin domains, INTERPRO:IPR002965 [At5g09530.1]
A_84_P193944	At5g66650	-5.47678	expressed protein contains Pfam domain, PF04678: Protein of unknown function, DUF607 [At5g66650.1]
A_84_P555790	At5g48657	-5.48671	defense protein-related weak similarity to SP|Q8GYN5 RPM1-interacting protein 4 {Arabidopsis thaliana} [At5g48657.2]
A_84_P18271	At1g07500	-5.5224	expressed protein ; expression supported by MPSS [At1g07500.1]
A_84_P21745	At1g02400	-5.54455	gibberellin 2-oxidase, putative / GA2-oxidase, putative similar to GA2ox2 [GI:4678368]; similar to dioxygenase GI:1666096 from [Marah macrocarpus]; contains PF03171 2OG-Fe(II) oxygenase superfamily domain [At1g02400.1]
A_84_P23654	At1g52000	-5.55017	jacalin lectin family protein similar to myrosinase binding protein [Brassica napus] GI:1711296, myrosinase-binding protein homolog [Arabidopsis thaliana] GI:2997767; contains Pfam profile: PF01419 jacalin-like lectin domain [At1g52000.1]
A_84_P604601	At4g37140	-5.56165	esterase, putative similar to ethylene-induced esterase [Citrus sinensis] GI:14279437, polyneuridine aldehyde esterase [Rauvolfia serpentina] GI:6651393; contains Interpro entry IPR000379 esterase/lipase/thioesterase family [At4g37140.1]
A_84_P17693	At4g16260	-5.59124	glycosyl hydrolase family 17 protein similar to glucan endo-1,3-beta-glucosidase, basic vacuolar isoform precursor SP:P52407 from [Hevea brasiliensis] [At4g16260.1]
A_84_P19732	At5g51950	-5.61822	glucose-methanol-choline (GMC) oxidoreductase family protein similar to mandelonitrile lyase from Prunus serotina [SP|P52706, SP|P52707]; contains Pfam profile PF00732 GMC oxidoreductase [At5g51950.1]
A_84_P10171	At5g10300	-5.6372	hydrolase, alpha/beta fold family protein similar to ethylene-induced esterase [Citrus sinensis] GI:14279437, alpha-hydroxynitrile lyase [Manihot esculenta] GI:2780225; contains Pfam profile PF00561: hydrolase, alpha/beta fold family [At5g10300.1]
A_84_P573393	At4g27654	-5.63881	expressed protein [At4g27654.1]
A_84_P11995	At4g35160	-5.69688	O-methyltransferase family 2 protein similar to caffeic acid O-methyltransferase, Pinus taeda, gb:U39301 [At4g35160.1]
A_84_P14270	At1g73040	-5.71499	jacalin lectin family protein similar to jacalin Artocarpus heterophyllus GI:289160, SP|P18674 Agglutinin alpha chain (MPA) Maclura pomifera, SP|P18670 Agglutinin alpha chain (Jacalin alpha chain) Artocarpus integrifolia; contains Pfam profile PF01419...
A_84_P13546	At2g42360	-5.79508	zinc finger (C3HC4-type RING finger) family protein contains Pfam domain, PF00097: Zinc finger, C3HC4 type (RING finger) [At2g42360.1]
A_84_P100746	At3g28220	-5.82677	meprin and TRAF homology domain-containing protein / MATH domain-containing protein similar to ubiquitin-specific protease 12 [Arabidopsis thaliana] GI:11993471; contains Pfam profile PF00917: MATH domain [At3g28220.1]
A_84_P128906	At2g15390	-5.9428	xyloglucan fucosyltransferase, putative (FUT4) identical to SP|Q9SJP2 Probable fucosyltransferase 4 (EC 2.4.1.-) (AtFUT4) {Arabidopsis thaliana}; similar to SP|Q9SWH5 Galactoside 2-alpha-L-fucosyltransferase (EC 2.4.1.69) (Xyloglucan...
A_84_P524813	At5g59760	-6.08617	hypothetical protein [At5g59760.1]
A_84_P243525	At5g65040	-6.08738	senescence-associated protein-related similar to senescence-associated protein SAG102 (GI:22331931) [Arabidopsis thaliana] [At5g65040.1]
A_84_P169283	At5g06570	-6.09574	expressed protein similar to PrMC3 [Pinus radiata] GI:5487873 [At5g06570.1]
A_84_P113912	At4g00670	-6.10616	remorin family protein contains Pfam domain, PF03763: Remorin, C-terminal region [At4g00670.1]
A_84_P112892	At3g21520	-6.12988	expressed protein contains Pfam profile PF05078: Protein of unknown function (DUF679) [At3g21520.1]
A_84_P592920	At4g01390	-6.17592	meprin and TRAF homology domain-containing protein / MATH domain-containing protein weak similarity to ubiquitin-specific protease 12 [Arabidopsis thaliana] GI:11993471; contains Pfam profile PF00917: MATH domain [At4g01390.1]
A_84_P592130	At4g33905	-6.22605	peroxisomal membrane protein 22 kDa, putative similar to 22 kDa peroxisomal membrane protein PMP22 [Mus musculus] gi|10954089|gb|AAG25724 [At4g33905.1]
A_84_P139169	At1g67810	-6.24265	Fe-S metabolism associated domain-containing protein contains Pfam PF02657: Fe-S metabolism associated domain [At1g67810.1]
A_84_P515273	At1g61255	-6.28769	expressed protein [At1g61255.1]
A_84_P532443	At3g48020	-6.37287	expressed protein [At3g48020.1]
A_84_P68354	At1g61930	-6.43272	expressed protein contains Pfam profile PF04520: Protein of unknown function, DUF584 [At1g61930.1]
A_84_P13916	At4g36430	-6.49957	peroxidase, putative identical to peroxidase [Arabidopsis thaliana] gi|6822093|emb|CAB71009; identical to cDNA class III peroxidase ATP31, GI:17530561 [At4g36430.1]
A_84_P172941	At2g18690	-6.56487	expressed protein [At2g18690.1]
A_84_P18663	At5g05340	-6.57456	peroxidase, putative similar to peroxidase [Nicotiana tabacum] gi|5381253|dbj|BAA82306; similar to Peroxidase P7 [Brassica rapa (Turnip)] SWISS-PROT:P00434 [At5g05340.1]
A_84_P17045	At1g08630	-6.58616	L-allo-threonine aldolase-related similar to L-allo-threonine aldolase (EC 4.1.2.-) (L-allo-TA) (L-allo-threonine acetaldehyde-lyase) (SP:O07051) {Aeromonas jandaei}; similar to ESTs gb|R30517, gb|T42772, gb|R90493, and gb|R90493 [At1g08630.1]
A_84_P567058	At4g03540	-6.60096	integral membrane family protein similar to F21B7.5, GenBank accession number AC002560; contains TIGRFAM TIGR01569 : plant integral membrane protein TIGR01569; contains Pfam PF04535 : Domain of unknown function (DUF588) [At4g03540.1]
A_84_P11920	At4g13860	-6.61818	glycine-rich RNA-binding protein, putative similar to Glycine-rich RNA-binding protein 2, mitochondrial precursor (AtGRP2) (Swiss-Prot:Q9SVM8) [Arabidopsis thaliana] ; contains InterPro entry IPR000504: RNA-binding region RNP-1 (RNA recognition motif)...
A_84_P20998	At1g35140	-6.67898	phosphate-responsive protein, putative similar to phi-1 (phosphate-induced gene) [Nicotiana tabacum] GI:3759184; contains Pfam profile PF04674: Phosphate-induced protein 1 conserved region [At1g35140.1]
A_84_P586330	At1g69480	-6.68445	EXS family protein / ERD1/XPR1/SYG1 family protein similar to PHO1 protein [Arabidopsis thaliana] GI:20069032; contains Pfam profiles PF03105: SPX domain, PF03124: EXS family [At1g69480.1]
A_84_P10711	At2g39330	-6.6865	jacalin lectin family protein similar to myrosinase-binding protein homolog [Arabidopsis thaliana] GI:2997767, myrosinase binding protein [Brassica napus] GI:1711296; contains Pfam profile PF01419 jacalin-like lectin domain [At2g39330.1]
A_84_P91639	At2g39030	-6.71244	GCN5-related N-acetyltransferase (GNAT) family protein similar to SP|Q9SMB8 Tyramine N-feruloyltransferase 4/11 (EC 2.3.1.110) (Hydroxycinnamoyl- CoA: tyramine N-hydroxycinnamoyltransferase) {Nicotiana tabacum}; contains Pfam profile PF00583:...
A_84_P533868	At1g49000	-6.90027	expressed protein [At1g49000.1]
A_84_P11918	At4g13410	-6.94936	glycosyl transferase family 2 protein similar to beta-(1-3)-glucosyl transferase GB:AAC62210 GI:3687658 from [Bradyrhizobium japonicum], cellulose synthase from Agrobacterium tumeficiens [gi:710492] and Agrobacterium radiobacter [gi:710493]; contains...
A_84_P510027	At2g04495	-6.97197	expressed protein [At2g04495.1]
A_84_P562774	At5g12340	-6.98705	expressed protein ; expression supported by MPSS [At5g12340.1]
A_84_P14441	At2g29460	-7.14345	glutathione S-transferase, putative [At2g29460.1]
A_84_P17225	At2g47190	-7.16847	myb family transcription factor (MYB2) contains Pfam profile: PF00249 myb-like DNA-binding domain [At2g47190.1]
A_84_P17520	At1g24070	-7.18371	glycosyl transferase family 2 protein similar to beta-(1-3)-glucosyl transferase GB:AAC62210 GI:3687658 from [Bradyrhizobium japonicum], cellulose synthase from Agrobacterium tumeficiens [gi:710492] and Agrobacterium radiobacter [gi:710493]; contains...
A_84_P12005	At4g38410	-7.24036	dehydrin, putative similar to dehydrin ERD10 (Low-temperature-induced protein LTI45) [Arabidopsis thaliana] SWISS-PROT:P42759 [At4g38410.1]
A_84_P181974	At1g20310	-7.36702	expressed protein [At1g20310.1]
A_84_P13912	At4g16730	-7.37889	terpene synthase/cyclase family protein similar to myrcene/ocimene synthase [GI:9957293]; contains Pfam profile: PF01397 terpene synthase family [At4g16730.1]
A_84_P16775	At5g06510	-7.50228	CCAAT-binding transcription factor (CBF-B/NF-YA) family protein contains Pfam profile: PF02045 CCAAT-binding transcription factor (CBF-B/NF-YA) subunit B [At5g06510.1]
A_84_P20844	At1g09480	-7.52363	cinnamyl-alcohol dehydrogenase family / CAD family similar to cinnamyl alcohol dehydrogenase, Eucalyptus gunnii [gi:1143445], CPRD14 protein, Vigna unguiculata [gi:1854445] [At1g09480.1]
A_84_P599554	At1g14520	-7.54117	oxygenase-related similar to myo-inositol oxygenase [Sus scrofa] gi|17432544|gb|AAL39076 [At1g14520.1]
A_84_P18256	At2g30840	-7.76733	2-oxoglutarate-dependent dioxygenase, putative similar to 2A6 (GI:599622) and tomato ethylene synthesis regulatory protein E8 (SP|P10967) [At2g30840.1]
A_84_P191974	At5g03210	-7.95701	expressed protein [At5g03210.1]
A_84_P21931	At1g28370	-7.96375	ERF domain protein 11 (ERF11) identical to ERF domain protein 11 (AtERF11) GI:15207789 from [Arabidopsis thaliana] [At1g28370.1]
A_84_P17216	At1g30220	-8.13564	sugar transporter family protein similar to SP|Q96QE2 Proton myo-inositol co-transporter (Hmit) [Homo sapiens]; contains Pfam profile PF00083: major facilitator superfamily protein [At1g30220.1]
A_84_P17676	At4g37990	-8.16312	mannitol dehydrogenase, putative (ELI3-2) identical to GI:16269 [At4g37990.1]
A_84_P16515	At1g02770	-8.3251	expressed protein contains Pfam profile PF04776: Protein of unknown function (DUF626) [At1g02770.1]
A_84_P21362	At4g10380	-8.36092	major intrinsic family protein / MIP family protein contains Pfam profile: MIP PF00230 [At4g10380.1]
A_84_P15547	At3g22560	-8.40511	GCN5-related N-acetyltransferase (GNAT) family protein contains Pfam profile:PF00583 Acetyltransf:Acetyltransferase (GNAT) family [At3g22560.1]
A_84_P18541	At4g18360	-8.406	(S)-2-hydroxy-acid oxidase, peroxisomal, putative / glycolate oxidase, putative / short chain alpha-hydroxy acid oxidase, putative similar to (S)-2-hydroxy-acid oxidase, peroxisomal (Glycolate oxidase, GOX) (Short chain alpha-hydroxy acid oxidase)...
A_84_P558829	At2g29350	-8.4692	tropinone reductase, putative / tropine dehydrogenase, putative similar to tropinone reductase SP:P50165 from [Datura stramonium] [At2g29350.2]
A_84_P53570	At2g41810	-8.5098	expressed protein contains Pfam profile PF04862: Protein of unknown function, DUF642 [At2g41810.1]
A_84_P10781	At3g15650	-8.57428	phospholipase/carboxylesterase family protein low similarity to lysophospholipase I [Mus musculus] GI:1864159; contains Pfam profile PF02230: Phospholipase/Carboxylesterase family [At3g15650.1]
A_84_P270170	At1g21100	-8.59084	O-methyltransferase, putative similar to GI:2781394 [At1g21100.1]
A_84_P18133	At1g66960	-8.66303	lupeol synthase, putative / 2,3-oxidosqualene-triterpenoid cyclase, putative similar to lupeol synthase GI:1762150 from [Arabidopsis thaliana], 2,3-oxidosqualene-triterpenoid cyclase [Arabidopsis thaliana] GI:2738027 [At1g66960.1]
A_84_P16493	At3g22600	-8.7808	protease inhibitor/seed storage/lipid transfer protein (LTP) family protein contains Pfam protease inhibitor/seed storage/LTP family domain PF00234 [At3g22600.1]
A_84_P15382	At2g30770	-8.83102	cytochrome P450 71A13, putative (CYP71A13) Identical to Cytochrome P450 71A13 (SP:O49342) [Arabidopsis thaliana]; similar to Cytochrome P450 (gi:5713172) [Nicotiana tabacum]. [At2g30770.1]
A_84_P22870	At1g70260	-8.84698	nodulin MtN21 family protein contains similarity to MtN21 [Medicago truncatula] GI:2598575; contains Pfam profile PF00892: Integral membrane protein [At1g70260.1]
A_84_P17328	At2g39350	-8.84859	ABC transporter family protein [At2g39350.1]
A_84_P14442	At2g29350	-8.8526	tropinone reductase, putative / tropine dehydrogenase, putative similar to tropinone reductase SP:P50165 from [Datura stramonium] [At2g29350.1]
A_84_P12093	At5g24090	-9.00686	acidic endochitinase (CHIB1) identical to SP|P19172 Acidic endochitinase precursor (EC 3.2.1.14) {Arabidopsis thaliana} [At5g24090.1]
A_84_P23247	At4g08570	-9.04512	heavy-metal-associated domain-containing protein / copper chaperone (CCH)-related low similarity to copper homeostasis factor [GI:3168840][PMID:9701579]; similar to farnesylated proteins GMFP7 [Glycine max][GI:4097573] and ATFP7 [GI:4097555]; contains...
A_84_P12638	At3g08860	-9.42033	alanine--glyoxylate aminotransferase, putative / beta-alanine-pyruvate aminotransferase, putative / AGT, putative similar to similar to SP|Q64565 Alanine--glyoxylate aminotransferase 2, mitochondrial precursor (EC 2.6.1.44) (AGT 2)...
A_84_P10935	At4g01380	-9.44636	plastocyanin-like domain-containing protein [At4g01380.1]
A_84_P11148	At5g24080	-9.46127	protein kinase family protein contains protein kinase domain, Pfam:PF00069 [At5g24080.1]
A_84_P19508	At4g23680	-9.79734	major latex protein-related / MLP-related low similarity to major latex protein {Papaver somniferum}[GI:294060] ; contains Pfam profile PF00407: Pathogenesis-related protein Bet v I family [At4g23680.1]
A_84_P18845	At1g48000	-10.3065	myb family transcription factor similar to myb-related transcription factor (cpm10) GB:U33915 GI:1002795 from [Craterostigma plantagineum] [At1g48000.1]
A_84_P21269	At1g48590	-10.3083	C2 domain-containing protein similar to zinc finger and C2 domain protein GI:9957238 from [Arabidopsis thaliana] [At1g48590.1]
A_84_P19586	At4g16600	-10.3107	glycogenin glucosyltransferase (glycogenin)-related low similarity to glycogenin-1 from Rattus norvegicus [SP|O08730], Homo sapiens [GI:496895], Mus musculus [SP|Q9R062] [At4g16600.1]
A_84_P11360	At1g52040	-10.4463	jacalin lectin family protein nearly identical to myrosinase-binding protein homolog GI:2997767 from [Arabidopsis thaliana]; contains Pfam profile PF01419 jacalin-like lectin domain; identical to cDNA myrosinase-binding protein homolog GI:2997766...
A_84_P23149	At3g46660	-10.5907	UDP-glucoronosyl/UDP-glucosyl transferase family protein contains Pfam profile: PF00201 UDP-glucoronosyl and UDP-glucosyl transferase [At3g46660.1]
A_84_P175491	At5g62520	-10.6245	expressed protein [At5g62520.1]
A_84_P593106	At5g19470	-10.701	MutT/nudix family protein similar to SP|P41888 Thiamine pyrophosphokinase (EC 2.7.6.2) (TPK) (Thiamine kinase) {Schizosaccharomyces pombe}; contains Pfam profile PF00293: NUDIX domain [At5g19470.1]
A_84_P19758	At5g59310	-11.6753	lipid transfer protein 4 (LTP4) identical to lipid transfer protein 4 from Arabidopsis thaliana [gi:8571923]; contains Pfam protease inhibitor/seed storage/LTP family domain PF00234 [At5g59310.1]
A_84_P13942	At1g06520	-12.048	phospholipid/glycerol acyltransferase family protein contains Pfam profile PF01553: Acyltransferase [At1g06520.1]
A_84_P13969	At5g17220	-12.6	glutathione S-transferase, putative [At5g17220.1]
A_84_P253555	At4g14090	-12.7086	UDP-glucoronosyl/UDP-glucosyl transferase family protein contains Pfam profile: PF00201 UDP-glucoronosyl and UDP-glucosyl transferase ;similar to UDP-glucose:anthocyanin 5-O-glucosyltransferase GI:4115563 from [Verbena x hybrida] [At4g14090.1]
A_84_P16449	At3g22840	-12.7424	chlorophyll A-B binding family protein / early light-induced protein (ELIP) identical to early light-induced protein; ELIP [Arabidopsis thaliana] GI:1872544; contains Pfam profile: PF00504 chlorophyll A-B binding protein; identical to cDNA early...
A_84_P15041	At5g61890	-12.7887	AP2 domain-containing transcription factor family protein similar to RAP2.6 (GP:17065542) {Arabidopsis thaliana}; AP2 domain containing protein, Arabidopsis thaliana, EMBL:ATAF3099 [At5g61890.1]
A_84_P503731	At1g54575	-12.9937	expressed protein [At1g54575.1]
A_84_P50790	At3g22620	-13.7429	protease inhibitor/seed storage/lipid transfer protein (LTP) family protein similar to pEARLI 1 (Accession No. L43080): an Arabidopsis member of a conserved gene family (PGF95-099), Plant Physiol. 109 (4), 1497 (1995); contains Pfam protease...
A_84_P20289	At3g28270	-15.8112	expressed protein similar to At14a protein (GI:11994571 and GI:11994573) [Arabidopsis thaliana] [At3g28270.1]
A_84_P543246	At4g37295	-16.1701	expressed protein [At4g37295.1]
A_84_P18522	At4g09820	-16.7265	basic helix-loop-helix (bHLH) family protein contains Pfam profile: PF00010 helix-loop-helix DNA-binding domain [At4g09820.1]
A_84_P14226	At1g10070	-16.9036	branched-chain amino acid aminotransferase 2 / branched-chain amino acid transaminase 2 (BCAT2) identical to SP|Q9M439 Branched-chain amino acid aminotransferase 2, chloroplast precursor (EC 2.6.1.42) (Atbcat-2) {Arabidopsis thaliana}; contains Pfam...
A_84_P563858	At4g38340	-17.3703	RWP-RK domain-containing protein similar to nodule inception protein GI:6448579 from (Lotus japonicus); contains Pfam profile: PF02042 RWP-RK domain [At4g38340.1]
A_84_P160753	At2g41800	-18.7183	expressed protein contains Pfam profile PF04862: Protein of unknown function, DUF642 [At2g41800.1]
A_84_P22136	At3g16360	-19.5662	phosphotransfer family protein similar to two-component phosphorelay mediators ATHP1 (GI:4156241), ATHP3 (GI:4156245) [Arabidopsis thaliana], histidine-containing phosphotransfer protein [Catharanthus roseus] GI:13774348 [At3g16360.1]
A_84_P19507	At4g23520	-20.3293	cysteine proteinase, putative contains similarity to cysteine proteinase (thiol protease) RD21A GI:435619, SP:P43297 from [Arabidopsis thaliana] [At4g23520.1]
A_84_P12677	At3g23630	-21.0431	adenylate isopentenyltransferase 7 / cytokinin synthase (IPT7) identical to adenylate isopentenyltransferase (IPT7) [Arabidopsis thaliana] GI:14279066 [At3g23630.1]
A_84_P15194	At1g54020	-21.0682	myrosinase-associated protein, putative strong similarity to myrosinase-associated proteins GI:1769968, GI:1769970, GI:1216389,GI:1216391 from [Brassica napus]; contains InterPro Entry IPR001087 Lipolytic enzyme, G-D-S-L family [At1g54020.1]
A_84_P11224	At5g52390	-21.2433	photoassimilate-responsive protein, putative similar to PIR|S62698 photoassimilate-responsive protein precursor (clone PAR-1a) - common tobacco [At5g52390.1]
A_84_P15993	At5g63450	-24.4986	cytochrome P450, putative [At5g63450.1]
A_84_P16271	At1g73330	-25.7521	protease inhibitor, putative (DR4) identical to Dr4 GI:469114 from [Arabidopsis thaliana]; contains Pfam profile PF00197: Trypsin and protease inhibitor [At1g73330.1]
