# Supplementary material for: Dynamics of Membrane Potential Variation and Gene Expression Induced by Spodoptera littoralis, Myzus persicae, and Pseudomonas syringae in Arabidopsis
Source: PLoS One. 2012 Oct 30;7(10):e46673. doi: 10.1371/journal.pone.0046673 (PMC3484130; doi:10.1371/journal.pone.0046673)
Supplement: Table S5 — Other differentially expressed genes upon infection by Pseudomonas syringae on Arabidopsis thaliana leaves. (XLSX) [file pone.0046673.s005.xlsx]

## Sheet: Foglio1
Supporting Table S5. Other differentially expressed genes upon infection by Pseudomonas syringae on Arabidopsis thaliana leaves
ProbeName	GeneSymbol	Fold change (P<0.05)	Description
A_84_P17866	At1g01680.1	21.2175	U-box domain-containing protein [At1g01680.1]
A_84_P225559	At5g64810.1	20.4773	WRKY family transcription factor contains Pfam profile: PF03106 WRKY DNA -binding domain [At5g64810.1]
A_84_P250315	At2g18660.1	20.3106	expansin family protein (EXPR3) identical to Expansin-related protein 3 precursor (Ath-ExpGamma-1.2) (Swiss-Prot:Q9ZV52) [Arabidopsis thaliana]; contains Prosite PS00092: N-6 Adenine-specific DNA methylases signature; [At2g18660.1]
A_84_P11156	At5g26170.1	18.4545	WRKY family transcription factor DNA-binding protein, WRKY1 Avena sativa, EMBL:AF140554 [At5g26170.1]
A_84_P12725	At3g28510.1	18.3728	AAA-type ATPase family protein contains Pfam profile: PF00004 ATPase family [At3g28510.1]
A_84_P613251	At3g18250.1	18.055	expressed protein ; expression supported by MPSS [At3g18250.1]
A_84_P21400	At4g23700.1	17.6613	cation/hydrogen exchanger, putative (CHX17) similar to Na+/H+-exchanging protein slr1595 - Synechocystis sp., EMBL:D90902; monovalent cation:proton antiporter family 2 (CPA2) member, PMID:11500563 [At4g23700.1]
A_84_P10392	At4g28560.1	16.4808	leucine-rich repeat family protein (fragment) contains leucine rich-repeat domains Pfam:PF00560, INTERPRO:IPR001611; [At4g28560.1]
A_84_P595614	At4g14390.1	13.9567	ankyrin repeat family protein contains Pfam profile: PF00023 ankyrin repeat [At4g14390.1]
A_84_P12547	At2g30750.1	13.6217	cytochrome P450 71A12, putative (CYP71A12) Identical to Cytochrome P450 (SP:O49340) [Arabidopsis thaliana]; contains Pfam profile: PF00067 cytochrome P450 [At2g30750.1]
A_84_P249495	At5g52760.1	13.5619	heavy-metal-associated domain-containing protein contains Pfam profile PF00403: Heavy-metal-associated domain [At5g52760.1]
A_84_P84999	At3g28580.1	11.016	AAA-type ATPase family protein contains Pfam profile: ATPase family PF00004 [At3g28580.1]
A_84_P91079	At5g22520.1	10.9833	expressed protein [At5g22520.1]
A_84_P542288	At4g17470.1	10.7764	palmitoyl protein thioesterase family protein [At4g17470.1]
A_84_P18100	At1g69930.1	10.5017	glutathione S-transferase, putative similar to glutathione transferase GB:CAA09188 [Alopecurus myosuroides] [At1g69930.1]
A_84_P10528	At1g51800.1	8.79285	leucine-rich repeat protein kinase, putative similar to light repressible receptor protein kinase [Arabidopsis thaliana] gi|1321686|emb|CAA66376; contains leucine rich repeat (LRR) domains, Pfam:PF00560; contains protein kinase domain, Pfam:PF00069...
A_84_P12251	At5g09290.1	8.78007	3'(2'),5'-bisphosphate nucleotidase, putative / inositol polyphosphate 1-phosphatase, putative similar to SP|Q42546 3'(2'),5'-bisphosphate nucleotidase (EC 3.1.3.7) {Arabidopsis thaliana}; contains Pfam profile PF00459: Inositol monophosphatase family...
A_84_P23754	At1g33960.1	8.59804	avirulence-responsive protein / avirulence induced gene (AIG1) identical to AIG1 (exhibits RPS2- and avrRpt2-dependent induction early after infection with Pseudomonas) SP:U40856 [Arabidopsis thaliana] (Plant Cell 8 (2), 241-249 (1996)) [At1g33960.1]
A_84_P79265	At3g51330.1	7.99586	aspartyl protease family protein contains Eukaryotic and viral aspartyl proteases active site, PROSITE:PS00141 [At3g51330.1]
A_84_P249535	At1g13340.1	7.4534	expressed protein contains Pfam profile: PF03398 eukaryotic protein of unknown function, DUF292 [At1g13340.1]
A_84_P22681	At1g71390.1	7.42827	disease resistance family protein / LRR family protein contains leucine rich-repeat domains Pfam:PF00560, INTERPRO:IPR001611; similar to Hcr2-5B [Lycopersicon esculentum] gi|3894391|gb|AAC78595 [At1g71390.1]
A_84_P21994	At2g26440.1	6.93858	pectinesterase family protein contains Pfam profile: PF01095 pectinesterase [At2g26440.1]
A_84_P23208	At3g60420.1	6.57559	expressed protein [At3g60420.1]
A_84_P541664	At5g64905.1	6.48481	expressed protein [At5g64905.1]
A_84_P206488	At1g35230.1	6.38669	arabinogalactan-protein (AGP5) identical to gi_3883128_gb_AAC77827 [At1g35230.1]
A_84_P21942	At1g51850.1	6.27865	leucine-rich repeat protein kinase, putative similar to light repressible receptor protein kinase [Arabidopsis thaliana] gi|1321686|emb|CAA66376 [At1g51850.1]
A_84_P580265	At3g07195.1	5.88999	proline-rich family protein [At3g07195.1]
A_84_P19698	At5g42830.1	5.78951	transferase family protein similar to anthranilate N-hydroxycinnamoyl/benzoyltransferase, Dianthus caryophyllus [gi:2239091]; contains Pfam transferase family domain PF002458 [At5g42830.1]
A_84_P74014	At3g11340.1	5.61757	UDP-glucoronosyl/UDP-glucosyl transferase family protein contains Pfam profile: PF00201 UDP-glucoronosyl and UDP-glucosyl transferase [At3g11340.1]
A_84_P557523	At5g33355.1	5.57456	expressed protein [At5g33355.1]
A_84_P20045	At1g57630.1	5.48892	disease resistance protein (TIR class), putative domain signature TIR exists, suggestive of a disease resistance protein. [At1g57630.1]
A_84_P14218	At1g65610.1	5.35075	endo-1,4-beta-glucanase, putative / cellulase, putative similar to endo-1,4-beta-glucanase GI:2065530 from [Lycopersicon esculentum] [At1g65610.1]
A_84_P599014	At3g11580.2	5.21963	DNA-binding protein, putative similar to DNA-binding proteins from [Arabidopsis thaliana] RAV1 GI:3868857 and RAV2 GI:3868859, AP2 domain containing protein RAP2.8 [Arabidopsis thaliana] GI:2281641; contains Pfam profile PF02362: B3 DNA binding domain...
A_84_P550153	At3g30720.1	5.20809	expressed protein [At3g30720.1]
A_84_P582920	At2g45760.1	5.191	BON1-associated protein (BAP1)-related similar to BON1-associated protein 1 BAP1 [Arabidopsis thaliana] GI:15487384; contains Pfam profile PF00168: C2 domain [At2g45760.1]
A_84_P140239	At5g02580.1	5.00721	expressed protein [At5g02580.1]
A_84_P21864	At1g73800.1	4.84812	calmodulin-binding protein similar to calmodulin-binding protein TCB60 GI:1698548 from [Nicotiana tabacum] [At1g73800.1]
A_84_P13391	At1g34420.1	4.79959	leucine-rich repeat family protein / protein kinase family protein contains leucine rich repeat (LRR) domains, Pfam:PF00560; contains protein kinase domain, Pfam:PF00069 [At1g34420.1]
A_84_P11129	At5g14180.1	4.71364	lipase family protein similar to SP|Q64194 Lysosomal acid lipase/cholesteryl ester hydrolase precursor (EC 3.1.1.13) {Rattus norvegicus}; contains Pfam profile PF04083: ab-hydrolase associated lipase region [At5g14180.1]
A_84_P220458	At4g23610.1	4.58242	expressed protein [At4g23610.1]
A_84_P135175	At5g52750.1	4.56887	heavy-metal-associated domain-containing protein Pfam profile PF00403: Heavy-metal-associated domain [At5g52750.1]
A_84_P12301	At1g30900.1	4.5256	vacuolar sorting receptor, putative similar to BP-80 vacuolar sorting receptor [Pisum sativum] GI:1737222 [At1g30900.1]
A_84_P19766	At5g60950.1	4.50511	phytochelatin synthetase-related contains Pfam profile PF04833: Phytochelatin synthetase-like conserved region [At5g60950.1]
A_84_P22344	At4g23280.1	4.50275	protein kinase, putative similar to receptor-like protein kinase 4 (gi:13506745), 5 (gi:13506747), and 6 (gi:13506749) from Arabidopsis thaliana; contains Pfam protein kinase domain PF00069 [At4g23280.1]
A_84_P272370	At3g16460.1	4.33409	jacalin lectin family protein contains Pfam profile: PF01419 jacalin-like lectin domain; similar to myrosinase binding protein [Brassica napus] GI:1711296, GI:1655824, myrosinase-binding protein homolog [Arabidopsis thaliana] GI:2997767; contains Pfam...
A_84_P149248	At1g21120.1	4.18516	O-methyltransferase, putative similar to GI:2781394 [At1g21120.1]
A_84_P17533	At3g60540.1	4.08966	sec61beta family protein similar to SP|P52870 Protein transport protein SEC61 beta 1 subunit {Saccharomyces cerevisiae}; contains Pfam profile PF03911: Sec61beta family [At3g60540.1]
A_84_P606215	At3g50470.1	3.93171	hypersensitive response protein 3 (HR3) identical to HR3 [Arabidopsis thaliana GI:12958164; contains Pfam profile PF05659: Arabidopsis broad-spectrum mildew resistance protein RPW8 [At3g50470.1]
A_84_P22243	At3g55700.1	3.92873	UDP-glucoronosyl/UDP-glucosyl transferase family protein glucuronosyl transferase homolog, Lycopersicon esculentum, PIR:S39507 ;contains Pfam profile: PF00201 UDP-glucoronosyl and UDP-glucosyl transferase [At3g55700.1]
A_84_P242433	At3g25020.1	3.76999	disease resistance family protein contains leucine rich-repeat (LRR) domains Pfam:PF00560, INTERPRO:IPR001611; similar to Hcr2-0B [Lycopersicon esculentum] gi|3894387|gb|AAC78593 [At3g25020.1]
A_84_P13287	At1g75580.1	3.74267	auxin-responsive protein, putative similar to auxin-induced protein TGSAUR22 (GI:10185820) [Tulipa gesneriana] [At1g75580.1]
A_84_P20996	At1g51860.1	3.70835	leucine-rich repeat protein kinase, putative similar to light repressible receptor protein kinase [Arabidopsis thaliana] gi|1321686|emb|CAA66376; contains leucine rich repeat (LRR) domains, Pfam:PF00560; contains protein kinase domain, Pfam:PF00069...
A_84_P51550	At2g40750.1	3.60336	WRKY family transcription factor contains Pfam profile: PF03106 WRKY DNA -binding domain [At2g40750.1]
A_84_P19260	At1g01340.1	3.60044	cyclic nucleotide-regulated ion channel (CNGC10) (ACBK1) almost identical to CaM-regulated potassium ion channel (ACBK1) GI:8515883 from [Arabidopsis thaliana]; contains Pfam domain, PF00520: Ion transport protein [At1g01340.1]
A_84_P18500	At4g01700.1	3.50557	chitinase, putative similar to peanut type II chitinase GI:1237025 from [Arachis hypogaea] [At4g01700.1]
A_84_P577990	At5g44570.1	3.47179	hypothetical protein [At5g44570.1]
A_84_P60380	At4g33050.1	3.47075	calmodulin-binding family protein contains Pfam profile PF00612: IQ calmodulin-binding motif [At4g33050.1]
A_84_P565517	At5g43910.1	3.45039	pfkB-type carbohydrate kinase family protein contains Pfam profile: PF00294 pfkB family carbohydrate kinase [At5g43910.1]
A_84_P16807	At5g17760.1	3.45011	AAA-type ATPase family protein contains Pfam profile: ATPase family PF00004 [At5g17760.1]
A_84_P19839	At1g35513.1	3.37878	isochorismate synthase-related / isochirismate mutase-related similar to SP|Q9S7H8 Isochorismate synthase 1, chloroplast precursor (EC 5.4.99.6) (IcsI) (Isochorismate mutase) (Salicylic acid induction deficient 2) (Sid2) (Enhanced disease...
A_84_P14906	At5g13330.1	3.36387	AP2 domain-containing transcription factor family protein similar to AP2 domain containing protein RAP2.6, Arabidopsis thaliana, EMBL:AF003099; contains Pfam profile PF00847: AP2 domain [At5g13330.1]
A_84_P71934	At1g08050.1	3.33814	zinc finger (C3HC4-type RING finger) family protein low similarity to SP|P79263 Inter-alpha-trypsin inhibitor heavy chain H4 precursor {Sus scrofa}; contains Pfam profiles PF00097: Zinc finger, C3HC4 type (RING finger), PF00092: von Willebrand factor...
A_84_P103016	At4g12500.1	3.33696	protease inhibitor/seed storage/lipid transfer protein (LTP) family protein similar to pEARLI 1 (Accession No. L43080): an Arabidopsis member of a conserved gene family (PGF95-099), Plant Physiol. 109 (4), 1497 (1995); contains Pfam protease...
A_84_P559313	At5g43910.3	3.3185	pfkB-type carbohydrate kinase family protein contains Pfam profile: PF00294 pfkB family carbohydrate kinase [At5g43910.3]
A_84_P15920	At5g44480.1	3.24125	NAD-dependent epimerase/dehydratase family protein similar to SP|P55180 UDP-glucose 4-epimerase (EC 5.1.3.2) from Bacillus subtilis, GI:3021357 UDP-galactose 4-epimerase from Cyamopsis tetragonoloba; contains Pfam profile PF01370 NAD dependent...
A_84_P14321	At1g74440.1	3.20957	expressed protein similar to YGL010w-like protein GB:AAC32136 [Picea mariana] [At1g74440.1]
A_84_P220868	At2g17740.1	3.19426	DC1 domain-containing protein [At2g17740.1]
A_84_P20943	At1g74710.1	3.14402	isochorismate synthase 1 (ICS1) / isochorismate mutase identical to GI:17223087 and GB:AF078080; contains Pfam profile PF00425: chorismate binding enzyme; contains TIGRfam profile TIGR00543: isochorismate synthases; identical to cDNA isochorismate...
A_84_P511689	At1g48605.1	3.12256	halotolerance protein (HAL3B) contains Pfam PF02441: Flavoprotein; identical to Halotolerance protein Hal3b (SP:P94063)[Arabidopsis thaliana] [At1g48605.1]
A_84_P586318	At1g65845.1	3.11501	expressed protein [Arabidopsis thaliana] [At1g65845.1]
A_84_P18620	At1g48210.1	3.08988	serine/threonine protein kinase, putative similar to Pto kinase interactor 1 [Lycopersicon esculentum] gi|3668069|gb|AAC61805; contains protein kinase domain, Pfam:PF00069 [At1g48210.1]
A_84_P563122	At1g61160.1	3.03712	expressed protein [At1g61160.1]
A_84_P530879	At5g10380.1	3.03306	zinc finger (C3HC4-type RING finger) family protein contains Pfam profile: PF00097 zinc finger, C3HC4 type (RING finger) [At5g10380.1]
A_84_P17416	At3g23010.1	3.00153	disease resistance family protein / LRR family protein contains leucine rich-repeat domains Pfam:PF00560, INTERPRO:IPR001611; contains similarity to Cf-2.2 [Lycopersicon pimpinellifolium] gi|1184077|gb|AAC15780 [At3g23010.1]
A_84_P12373	At1g14240.1	2.98537	nucleoside phosphatase family protein / GDA1/CD39 family protein low similarity to nod factor binding lectin-nucleotide phosphohydrolase [Dolichos biflorus] GI:4868375; contains Pfam profile PF01150: GDA1/CD39 (nucleoside phosphatase) family...
A_84_P185334	At5g50560.1	2.95157	expressed protein [At5g50560.1]
A_84_P15036	At5g60900.1	2.90646	lectin protein kinase family protein contains Pfam domains, PF01453: Lectin (probable mannose binding) and PF00069: Protein kinase domain [At5g60900.1]
A_84_P130146	At2g34070.1	2.87404	expressed protein [At2g34070.1]
A_84_P21308	At1g21550.1	2.83115	calcium-binding protein, putative contains similarity to calcium-binding protein GB:CAB63264 GI:6580549 from [Lotus japonicus] [At1g21550.1]
A_84_P21312	At3g59440.1	2.82472	calcium-binding protein, putative similar to calcium-binding protein [Lotus japonicus] GI:18413495 [At3g59440.1]
A_84_P14118	At5g67310.1	2.76549	cytochrome P450 family protein [At5g67310.1]
A_84_P562050	At5g67340.1	2.74477	armadillo/beta-catenin repeat family protein / U-box domain-containing protein contains Pfam domain, PF00514: Armadillo/beta-catenin-like repeats and Pfam, PF04564: U-box domain [At5g67340.1]
A_84_P19565	At4g37430.1	2.7217	cytochrome P450 81F1 (CYP81F1) (CYP91A2) identical to cytochrome P450 81F1 (91A2) (SP:O65790) [Arabidopsis thaliana] [At4g37430.1]
A_84_P233409	At5g24210.1	2.71454	lipase class 3 family protein contains Pfam profile PF01764: Lipase [At5g24210.1]
A_84_P10359	At5g19800.1	2.68799	hydroxyproline-rich glycoprotein family protein similar to extensin [Catharanthus roseus] gi|1486263|dbj|BAA13175; contains proline-rich extensin domains, INTERPRO:IPR002965 [At5g19800.1]
A_84_P12178	At1g56120.1	2.68054	leucine-rich repeat family protein / protein kinase family protein contains Pfam domains PF00560: Leucine Rich Repeat and PF00069: Protein kinase domain [At1g56120.1]
A_84_P310443	At1g14260.1	2.61574	zinc finger (C3HC4-type RING finger) family protein contains Pfam domain, PF00097: Zinc finger, C3HC4 type (RING finger) [At1g14260.1]
A_84_P568614	At2g37720.1	2.58745	expressed protein [At2g37720.1]
A_84_P17607	At4g21380.1	2.5759	S-locus protein kinase, putative (ARK3) identical to PIR|T05180|T05180 S-receptor kinase ARK3 precursor - [Arabidopsis thaliana] [At4g21380.1]
A_84_P10811	At3g16420.1	2.57127	jacalin lectin family protein similar to myrosinase binding protein [Brassica napus] GI:1711296; contains Pfam profile: PF01419 jacalin-like lectin domain [At3g16420.1]
A_84_P19220	At2g39210.1	2.5535	nodulin family protein similar to nodulin-like protein [Arabidopsis thaliana] GI:3329368, nodule-specific protein Nlj70 [Lotus japonicus] GI:3329366 [At2g39210.1]
A_84_P278740	At1g52720.1	2.54905	expressed protein [At1g52720.1]
A_84_P23303	At4g26120.1	2.53887	ankyrin repeat family protein / BTB/POZ domain-containing protein contains Pfam domain, PF00023: Ankyrin repeat and Pfam domain, PF00651: BTB/POZ domain [At4g26120.1]
A_84_P10684	At2g23010.1	2.53613	serine carboxypeptidase S10 family protein similar to serine carboxypeptidase I precursor (SP:P37890) [Oryza sativa] [At2g23010.1]
A_84_P17363	At3g09260.1	2.52919	glycosyl hydrolase family 1 protein contains Pfam PF00232 : Glycosyl hydrolase family 1 domain; TIGRFAM TIGR01233: 6-phospho-beta-galactosidase; almost identical to beta-glucosidase GI:1732570 from [Arabidopsis thaliana]; similar to beta-glucosidase 1...
A_84_P590035	At2g43535.1	2.49548	trypsin inhibitor, putative similar to SP|P26780 Trypsin inhibitor 2 precursor (MTI-2) {Sinapis alba} [At2g43535.1]
A_84_P22495	At1g01010.1	2.4356	no apical meristem (NAM) family protein contains Pfam PF02365: No apical meristem (NAM) domain; similar to NAC domain protein NAM GB: AAD17313 GI:4325282 from [Arabidopsis thaliana] [At1g01010.1]
A_84_P18514	At1g06000.1	2.41354	UDP-glucoronosyl/UDP-glucosyl transferase family protein contains similarity to UDPG glucosyltransferase GB:AAB62270 GI:2232354 from [Solanum berthaultii] [At1g06000.1]
A_84_P10312	At5g61250.1	2.40953	glycosyl hydrolase family 79 N-terminal domain-containing protein similar to beta-glucuronidase GI:8918740 from [Scutellaria baicalensis] [At5g61250.1]
A_84_P175914	At4g01895.1	2.40883	systemic acquired resistance (SAR) regulator protein NIMIN-1-related contains similarity to NIMIN-1 protein GI:12057154 from [Arabidopsis thaliana] [At4g01895.1]
A_84_P256090	At2g38500.1	2.40072	expressed protein [At2g38500.1]
A_84_P505670	At2g36080.1	2.37989	DNA-binding protein, putative strong similarity to DNA-binding proteins from [Arabidopsis thaliana] RAV1 GI:3868857, RAV2 GI:3868859; contains Pfam profile PF02362: B3 DNA binding domain [At2g36080.1]
A_84_P265200	At4g21366.1	2.37667	S-locus protein kinase-related similar to S locus receptor kinase (SRK) GI:13620929 from [Arabidopsis lyrata] [At4g21366.1]
A_84_P247395	At3g26470.1	2.3548	expressed protein [At3g26470.1]
A_84_P179264	At3g13910.1	2.34813	expressed protein [At3g13910.1]
A_84_P10328	At5g65070.1	2.3359	MADS-box protein (MAF4) contains Pfam profile PF00319: SRF-type transcription factor (DNA-binding and dimerisation domain); contains Pfam profile PF01486: K-box region [At5g65070.1]
A_84_P551238	At5g05460.1	2.33552	glycosyl hydrolase family 85 protein contains similarity to endo-b-N-acetylglucosaminidase GI:13774138 from [Mucor hiemalis] [At5g05460.1]
A_84_P67034	At1g55910.1	2.30642	metal transporter, putative (ZIP11) similar to putative zinc transporter ZIP2 [Arabidopsis thaliana] gi|3252868|gb|AAC24198; member of the Zinc (Zn2+)-Iron (Fe2+) permease (ZIP) family, PMID:11500563 [At1g55910.1]
A_84_P229479	At4g22753.1	2.2856	sterol desaturase family protein similar to sterol 4-alpha-methyl-oxidase GI:16973471 from [Arabidopsis thaliana]; contains Pfam profile PF01598: Sterol desaturase [At4g22753.1]
A_84_P14579	At3g23110.1	2.28263	disease resistance family protein contains leucine rich-repeat (LRR) domains Pfam:PF00560, INTERPRO:IPR001611; similar to Cf-2.2 [Lycopersicon pimpinellifolium] gi|1184077|gb|AAC15780 [At3g23110.1]
A_84_P209848	At1g21460.1	2.24759	nodulin MtN3 family protein contains similarity to MTN3 (nodule development protein) GB:Y08726 GI:1619601 from [Medicago truncatula] [At1g21460.1]
A_84_P125861	At2g36885.1	2.2202	expressed protein [At2g36885.1]
A_84_P14870	At5g02260.1	2.21702	expansin, putative (EXP9) similar to expansin precursor GI:4138914 from [Lycopersicon esculentum]; alpha-expansin gene family, PMID:11641069 [At5g02260.1]
A_84_P11521	At1g58300.1	2.21681	heme oxygenase, putative similar to heme oxygenase 4 GI:14485565 from [Arabidopsis thaliana] [At1g58300.1]
A_84_P18631	At4g13920.1	2.20715	disease resistance family protein / LRR family protein contains leucine rich-repeat domains Pfam:PF00560, INTERPRO:IPR001611; similar to Cf-2.2 [Lycopersicon pimpinellifolium] gi|1184077|gb|AAC15780 [At4g13920.1]
A_84_P233859	At2g28570.1	2.16863	expressed protein [At2g28570.1]
A_84_P51580	At1g72060.1	2.15218	expressed protein [At1g72060.1]
A_84_P22159	At3g13100.1	2.14618	ABC transporter family protein similar to ATP-binding cassette transporter MRP8 GI:18031899 from [Arabidopsis thaliana]; contains Pfam profile: PF00005 ABC transporter [At3g13100.1]
A_84_P84679	At1g69520.1	2.1457	methyltransferase-related weak similarity to SP|Q05197 Phosphatidylethanolamine N-methyltransferase (EC 2.1.1.17) {Rhodobacter sphaeroides}; contains domain similarity with PF01209: methyltransferase, UbiE/COQ5 family [At1g69520.1]
A_84_P605570	At5g21280.1	2.13855	hydroxyproline-rich glycoprotein family protein contains proline-rich extensin domains, INTERPRO:IPR002965 [At5g21280.1]
A_84_P230129	At3g09490.1	2.11781	chloroplast lumen common family protein 2 TPR domains; similar to chloroplast lumen proteins [GI:4056493 (F3G5.19)(At2g37400)] and [GI:7413648 (T22P11.180),(At5g02590)] [Arabidopsis thaliana]; + [At3g09490.1]
A_84_P584290	At5g56050.1	2.09719	hypothetical protein [At5g56050.1]
A_84_P81579	At2g28110.1	2.09134	exostosin family protein contains 1 transmembrane domain; similar to pectin-glucuronyltransferase (GI:23821292) [Nicotiana plumbaginifolia]; similar to NpGUT1 homolog (GI:23821294) [Arabidopsis thaliana]; contains Pfam profile PF03016: Exostosin...
A_84_P194694	At2g38860.1	2.0786	proteaseI (pfpI)-like protein (YLS5) contains Pfam profile PF01965: DJ-1/PfpI family; supporting cDNA gi|13122287|dbj|AB047808.1|; identical to proteaseI (pfpI)-like protein [Arabidopsis thaliana] GI:13122288, cDNA proteaseI (pfpI)-like protein...
A_84_P12528	At2g40180.1	2.07189	protein phosphatase 2C, putative / PP2C, putative contains PF00481: Protein phosphatase 2C domain; identical to protein phosphatase 2C (GI:4587992) [Arabidopsis thaliana] [At2g40180.1]
A_84_P546754	At4g23030.1	2.071	MATE efflux protein-related contains Pfam profile PF01554: Uncharacterized membrane protein family [At4g23030.1]
A_84_P11225	At5g52810.1	2.06524	ornithine cyclodeaminase/mu-crystallin family protein contains Pfam PF02423: Ornithine cyclodeaminase/mu-crystallin family [At5g52810.1]
A_84_P15710	At4g20110.1	2.05807	vacuolar sorting receptor, putative similar to BP-80 vacuolar sorting receptor [Pisum sativum] GI:1737222; identical to vacuolar sorting receptor-like protein (GI:2827665) [Arabidopsis thaliana] [At4g20110.1]
A_84_P17183	At1g67070.1	2.04185	phosphomannose isomerase, putative (DIN9) contains Pfam profile: PF01238 phosphomannose isomerase type I ;similar to phosphomannose isomerase GI:10834550 from [Arabidopsis thaliana]; identical to cDNA phosphomannose isomerase (din9) partial cds...
A_84_P15193	At1g05570.1	2.03155	callose synthase 1 (CALS1) / 1,3-beta-glucan synthase 1 nearly identical to callose synthase 1 catalytic subunit [Arabidopsis thaliana] GI:13649388 [At1g05570.1]
A_84_P10818	At3g19100.1	2.02242	calcium-dependent protein kinase, putative / CDPK, putative similar to calcium/calmodulin-dependent protein kinase CaMK3 [Nicotiana tabacum] gi|16904226|gb|AAL30820; contains protein kinase domain, Pfam:PF00069; contains serine/threonine protein...
A_84_P11789	At3g43250.1	2.01628	cell cycle control protein-related contains similarity to Swiss-Prot:Q9P7C5 cell cycle control protein cwf16 [Schizosaccharomyces pombe] [At3g43250.1]
A_84_P550225	At4g00955.1	2.01552	expressed protein [At4g00955.1]
A_84_P217818	At5g44820.1	2.00774	expressed protein similar to unknown protein (pir||T04881) [At5g44820.1]
A_84_P531501	At3g20510.1	2.00365	expressed protein contains Pfam profile PF03647: Uncharacterised protein family (UPF0136) [At3g20510.1]
A_84_P22051	At2g19450.1	-2.00237	diacylglycerol O-acyltransferase / acyl CoA:diacylglycerol acyltransferase (DGAT) identical to gi:5050913, gi:6625553 [At2g19450.1]
A_84_P21670	At5g63800.1	-2.00825	glycosyl hydrolase family 35 protein similar to beta-galactosidase GI:7939621 from [Lycopersicon esculentum]; contains Pfam profile PF01301: Glycosyl hydrolases family 35 [At5g63800.1]
A_84_P103346	At1g74940.1	-2.0198	senescence-associated protein-related similar to senescence-associated protein SAG102 (GI:22331931) [Arabidopsis thaliana] [At1g74940.1]
A_84_P21077	At2g21130.1	-2.06038	peptidyl-prolyl cis-trans isomerase / cyclophilin (CYP2) / rotamase identical to cyclophilin [Arabidopsis thaliana] gi|2443757|gb|AAB71402; similar to peptidyl-prolyl cis-trans isomerase, PPIase (cyclophilin, cyclosporin A-binding protein)...
A_84_P561987	At5g47530.1	-2.06061	auxin-responsive protein, putative similar to auxin-induced protein AIR12 (GI:11357190) [Arabidopsis thaliana]; similar to stromal cell derived factor receptor 2 (GI:20381292) [Mus musculus] [At5g47530.1]
A_84_P17439	At3g22460.1	-2.06923	cysteine synthase, putative / O-acetylserine (thiol)-lyase, putative / O-acetylserine sulfhydrylase, putative nearly identical over 185 amino acids to SP|P47998 Cysteine synthase (EC 4.2.99.8) (O-acetylserine sulfhydrylase) (O-acetylserine...
A_84_P522811	At4g23720.1	-2.08169	expressed protein ; expression supported by MPSS [At4g23720.1]
A_84_P100706	At5g23230.1	-2.09694	isochorismatase hydrolase family protein low similarity to SP|P45743 Isochorismatase (EC 3.3.2.1) (2,3 dihydro-2,3 dihydroxybenzoate synthase) (Superoxide-inducible protein 1) (SOI1) {Bacillus subtilis}; contains Pfam profile PF00857: isochorismatase...
A_84_P10208	At5g25610.1	-2.10288	dehydration-responsive protein (RD22) identical to SP|Q08298 Dehydration-responsive protein RD22 precursor {Arabidopsis thaliana} [At5g25610.1]
A_84_P10627	At2g20880.1	-2.10606	AP2 domain-containing transcription factor, putative similar to AP2 domain containing protein RAP2.4 [Arabidopsis thaliana] GI:2281633 [At2g20880.1]
A_84_P21738	At3g28345.1	-2.12348	ABC transporter family protein similar to P-glycoprotein [Arabidopsis thaliana] GI:3849833; contains Pfam profiles PF00005: ABC transporter, PF00664: ABC transporter transmembrane region [At3g28345.1]
A_84_P167173	At4g25480.1	-2.13052	DRE-binding protein (DREB1A) / CRT/DRE-binding factor 3 (CBF3) identical to DREB1A GI:3738224 from [Arabidopsis thaliana], DREB1A [Arabidopsis thaliana] GI:3660548, CRT/DRE binding factor 3 [Arabidopsis thaliana] GI:4091983; contains Pfam profile...
A_84_P15784	At4g37970.1	-2.1448	mannitol dehydrogenase, putative similar to ELI3-2 (SP|Q02972), sinapyl alcohol dehydrogenase (Populus tremuloides) (gi:14279694); contains Pfam zinc-binding dehydrogenase domain PF00107 [At4g37970.1]
A_84_P237173	At1g10585.1	-2.15203	expressed protein [At1g10585.1]
A_84_P10160	At5g07100.1	-2.15879	WRKY family transcription factor SPF1 protein - Ipomoea batatas (sweet potato), PIR:S51529 [At5g07100.1]
A_84_P609548	At2g25200.1	-2.17948	expressed protein [At2g25200.1]
A_84_P11710	At1g53080.1	-2.18704	legume lectin family protein [At1g53080.1]
A_84_P12443	At1g80440.1	-2.19191	kelch repeat-containing F-box family protein similar to SP|Q9ER30 Kelch-related protein 1 (Sarcosin) {Rattus norvegicus}; contains Pfam profiles PF01344: Kelch motif, PF00646: F-box domain [At1g80440.1]
A_84_P291304	At1g29395.1	-2.21389	stress-responsive protein, putative similar to cold acclimation WCOR413-like protein gamma form [Hordeum vulgare] gi|18449100|gb|AAL69988; similar to stress-regulated protein SAP1 [Xerophyta viscosa] gi|21360378|gb|AAM47505 [At1g29395.1]
A_84_P539392	At2g38465.1	-2.2139	expressed protein [At2g38465.1]
A_84_P22736	At1g09500.1	-2.2375	cinnamyl-alcohol dehydrogenase family / CAD family similar to cinnamyl alcohol dehydrogenase, Eucalyptus gunnii [gi:1143445], CPRD14 protein, Vigna unguiculata [gi:1854445] [At1g09500.1]
A_84_P185784	At2g39920.1	-2.25636	acid phosphatase class B family protein weak similarity to pod storage protein [Phaseolus vulgaris GI:2627233 SP|P10743 STEM 31 kDa glycoprotein precursor (Vegetative storage protein B) {Glycine max}; contains Pfam profile PF03767: HAD superfamily...
A_84_P500928	At1g08890.1	-2.27046	sugar transporter family protein similar to sugar-porter family proteins 1 and 2 [Arabidopsis thaliana] GI:14585699, GI:14585701; contains Pfam profile PF00083: major facilitator superfamily protein [At1g08890.1]
A_84_P19994	At1g08080.1	-2.27047	carbonic anhydrase family protein similar to storage protein (dioscorin) [Dioscorea cayenensis] GI:433463; contains Pfam profile PF00194: Eukaryotic-type carbonic anhydrase [At1g08080.1]
A_84_P15301	At1g58340.1	-2.27423	MATE efflux protein-related contains Pfam profile: PF01554 uncharacterized membrane protein family UPF0013 [At1g58340.1]
A_84_P18321	At1g53470.1	-2.34234	mechanosensitive ion channel domain-containing protein / MS ion channel domain-containing protein contains Pfam profile PF00924: Mechanosensitive ion channel [At1g53470.1]
A_84_P23342	At4g34950.1	-2.35257	nodulin family protein similar to nodulin-like protein [Arabidopsis thaliana] GI:3329368, nodule-specific protein Nlj70 [Lotus japonicus] GI:3329366 [At4g34950.1]
A_84_P21058	At2g36770.1	-2.37363	UDP-glucoronosyl/UDP-glucosyl transferase family protein contains Pfam profile: PF00201 UDP-glucoronosyl and UDP-glucosyl transferase [At2g36770.1]
A_84_P289354	At2g15890.1	-2.39635	expressed protein [At2g15890.1]
A_84_P23679	At1g80920.1	-2.4091	DNAJ heat shock N-terminal domain-containing protein similar to SP|Q05646 Chaperone protein dnaJ Erysipelothrix rhusiopathiae, SP|P45555 Chaperone protein dnaJ (HSP40) Staphylococcus aureus; contains Pfam profile PF00226 DnaJ domain [At1g80920.1]
A_84_P13568	At2g33830.1	-2.4253	dormancy/auxin associated family protein contains Pfam profile: PF05564 dormancy/auxin associated protein [At2g33830.1]
A_84_P16384	At2g25240.1	-2.43132	serpin, putative / serine protease inhibitor, putative similar to phloem serpin-1 [Cucurbita maxima] GI:9937311; contains Pfam profile PF00079: Serpin (serine protease inhibitor) [At2g25240.1]
A_84_P558998	At3g42800.1	-2.4547	expressed protein hypothetical proteins - Arabidopsis thaliana; expression supported by MPSS [At3g42800.1]
A_84_P717339	At2g38465.1	-2.53521	expressed protein [At2g38465.1]
A_84_P11024	At4g29190.1	-2.5384	zinc finger (CCCH-type) family protein contains Pfam domain, PF00642: Zinc finger C-x8-C-x5-C-x3-H type (and similar) [At4g29190.1]
A_84_P19883	At1g08650.1	-2.54419	phosphoenolpyruvate carboxylase kinase identical to phosphoenolpyruvate carboxylase kinase [Arabidopsis thaliana] gi|6318613|gb|AAF06968; contains protein kinase domain, Pfam:PF00069 [At1g08650.1]
A_84_P109472	At2g47770.1	-2.5857	benzodiazepine receptor-related contains weak similarity to Peripheral-type benzodiazepine receptor (PBR) (PKBS) (Mitochondrial benzodiazepine receptor) (Swiss-Prot:P30536) [Homo sapiens] [At2g47770.1]
A_84_P237733	At5g25130.1	-2.60041	cytochrome P450 family protein CYTOCHROME P450 71B1 - Thlaspi arvense, EMBL:L24438 [At5g25130.1]
A_84_P10923	At3g62550.1	-2.70552	universal stress protein (USP) family protein similar to ER6 protein [Lycopersicon esculentum] GI:5669654; contains Pfam profile PF00582: universal stress protein family [At3g62550.1]
A_84_P21662	At5g61750.1	-2.77563	cupin family protein similar to germin-like protein from Mesembryanthemum crystallinum, PIR:T12426 [SP|P45852], rhicadhesin receptor precursor (Germin-like protein) from Pisum sativum [SP|Q9S8P4]; contains Pfam profile PF00190: Cupin [At5g61750.1]
A_84_P20959	At1g75900.1	-2.79767	family II extracellular lipase 3 (EXL3) EXL3 (PMID:11431566); similar to anter-specific proline-rich protein (APG) SP:P40602 [Arabidopsis thaliana] [At1g75900.1]
A_84_P17379	At3g09640.1	-2.80927	L-ascorbate peroxidase 1b (APX1b) identical to ascorbate peroxidase [Arabidopsis thaliana] gi|555576|emb|CAA56340; [At3g09640.1]
A_84_P75684	At4g17220.1	-2.8095	expressed protein [At4g17220.1]
A_84_P187174	At3g17520.1	-2.84463	late embryogenesis abundant domain-containing protein / LEA domain-containing protein low similarity to PIR|S04045|S04045 embryonic abundant protein D-29 [Gossypium hirsutum]; contains Pfam profile PF02987: Late embryogenesis abundant protein...
A_84_P12031	At5g01300.1	-2.89124	phosphatidylethanolamine-binding family protein similar to cold-regulated protein [Hordeum vulgare subsp. vulgare] GI:10799810; contains Pfam profile PF01161: Phosphatidylethanolamine-binding protein [At5g01300.1]
A_84_P20298	At3g43190.1	-3.10319	sucrose synthase, putative / sucrose-UDP glucosyltransferase, putative strong similarity to SP|P49040 Sucrose synthase (EC 2.4.1.13) (Sucrose-UDP glucosyltransferase) {Arabidopsis thaliana} (SUS1) [At3g43190.1]
A_84_P16963	At5g16960.1	-3.5289	NADP-dependent oxidoreductase, putative similar to probable NADP-dependent oxidoreductase (zeta-crystallin homolog) P1 [SP|Q39172][gi:886428] and P2 [SP|Q39173][gi:886430], Arabidopsis thaliana [At5g16960.1]
A_84_P23604	At1g54890.1	-4.15894	late embryogenesis abundant protein-related / LEA protein-related similar to late embryogenesis abundant protein (EMB7) GI:1350543 from [Picea glauca] [At1g54890.1]
A_84_P11607	At2g45570.1	-5.00904	cytochrome P450 76C2, putative (CYP76C2) (YLS6) identical to SP|O64637 Cytochrome P450 76C2 (EC 1.14.-.-) {Arabidopsis thaliana}, cDNA YLS6 mRNA for cytochrome P450 (CYP76C2), partial cds GI:13122289 [At2g45570.1]
A_84_P19081	At1g25530.1	-5.2412	lysine and histidine specific transporter, putative similar to lysine and histidine specific transporter GI:2576361 from [Arabidopsis thaliana]; contains Pfam profile PF01490: Transmembrane amino acid transporter protein [At1g25530.1]
A_84_P14054	At5g51060.1	-5.28166	respiratory burst oxidase protein C (RbohC) / NADPH oxidase nearly identical to respiratory burst oxidase protein C from Arabidopsis thaliana [gi:3242785] [At5g51060.1]
A_84_P22683	At3g29035.1	-6.15591	no apical meristem (NAM) family protein contains Pfam PF02365 : No apical meristem (NAM) protein; similar to cup-shaped cotyledon CUC2 (GI:1944132) [Arabidopsis thaliana] [At3g29035.1]
A_84_P17108	At1g71000.1	-6.48247	DNAJ heat shock N-terminal domain-containing protein similar to SP|O35723 DnaJ homolog subfamily B member 3 Mus musculus, SP|Q9QYI7 DnaJ homolog subfamily B member 8 Mus musculus; contains Pfam profile PF00226 DnaJ domain [At1g71000.1]
A_84_P19231	At2g26150.1	-8.38065	heat shock transcription factor family protein contains Pfam profile: PF00447 HSF-type DNA-binding domain [At2g26150.1]
A_84_P127071	At5g05220.1	-10.2752	expressed protein [At5g05220.1]
A_84_P13852	At4g27670.1	-11.3136	25.3 kDa small heat shock protein, chloroplast precursor (HSP25.3-P) identical to small heat shock protein, chloroplast precursor SP:P31170 from [Arabidopsis thaliana]; identified in Scharf, K-D., et al,Cell Stress & Chaperones (2001) 6: 225-237....
A_84_P23724	At1g17180.1	-11.9153	glutathione S-transferase, putative Second of three repeated putative glutathione transferases. 72% identical to glutathione transferase [Arabidopsis thaliana] (gi|4006934). Location of ests 191A10T7 (gb|R90188) and 171N13T7 (gb|R65532) [At1g17180.1]
